# Supplementary material for: Isomerization of pirazolopyrimidines to pyrazolopyridines by ring-opening/closing reaction in aqueous NaOH
Source: RSC Adv. 2025 Jan 22;15(3):2078–85. doi: 10.1039/d4ra06345g (PMC11751703; doi:10.1039/d4ra06345g)
Supplement: RA-015-D4RA06345G-s002 [file RA-015-D4RA06345G-s002.cif]

# Supplementary Information (SI) for RSC Advances.
# This journal is © The Royal Society of Chemistry 2025

####################################################################### 
# 
# This file contains crystal structure data downloaded from the 
# Cambridge Structural Database (CSD) hosted by the Cambridge 
# Crystallographic Data Centre (CCDC).
# 
# Full information about CCDC data access policies and citation 
# guidelines are available at http://www.ccdc.cam.ac.uk/access/V1 
# 
# Audit and citation data items may have been added by the CCDC. 
# Please retain this information to preserve the provenance of 
# this file and to allow appropriate attribution of the data. 
# 
#######################################################################

data_Compound_2a
_database_code_depnum_ccdc_archive 'CCDC 2358586'
loop_
_audit_author_name
_audit_author_address
'Mario Macias'
;Departamento de Quimica, Universidad de los Andes, Bogota
Colombia
;
_audit_update_record             
;
2024-05-27 deposited with the CCDC.	2025-01-10 downloaded from the CCDC.
;

_audit_creation_method           SHELXL-2018/3
_shelx_SHELXL_version_number     2018/3
_chemical_name_systematic        ?
_chemical_name_common            ?
_chemical_melting_point          ?
_chemical_formula_moiety         'C14 H11 N3 O'
_chemical_formula_sum            'C14 H11 N3 O'
_chemical_formula_weight         237.26

loop_
_atom_type_symbol
_atom_type_description
_atom_type_scat_dispersion_real
_atom_type_scat_dispersion_imag
_atom_type_scat_source
C C 0.0181 0.0091 'International Tables Vol C Tables 4.2.6.8 and 6.1.1.4'
H H 0.0000 0.0000 'International Tables Vol C Tables 4.2.6.8 and 6.1.1.4'
N N 0.0311 0.0180 'International Tables Vol C Tables 4.2.6.8 and 6.1.1.4'
O O 0.0492 0.0322 'International Tables Vol C Tables 4.2.6.8 and 6.1.1.4'

_space_group_crystal_system      orthorhombic
_space_group_IT_number           61
_space_group_name_H-M_alt        'P b c a'
_space_group_name_Hall           '-P 2ac 2ab'

_shelx_space_group_comment       
;
The symmetry employed for this shelxl refinement is uniquely defined
by the following loop, which should always be used as a source of
symmetry information in preference to the above space-group names.
They are only intended as comments.
;

loop_
_space_group_symop_operation_xyz
'x, y, z'
'-x+1/2, -y, z+1/2'
'x+1/2, -y+1/2, -z'
'-x, y+1/2, -z+1/2'
'-x, -y, -z'
'x-1/2, y, -z-1/2'
'-x-1/2, y-1/2, z'
'x, -y-1/2, z-1/2'

_cell_length_a                   13.4786(15)
_cell_length_b                   7.2734(10)
_cell_length_c                   24.637(3)
_cell_angle_alpha                90
_cell_angle_beta                 90
_cell_angle_gamma                90
_cell_volume                     2415.2(5)
_cell_formula_units_Z            8
_cell_measurement_temperature    298(2)
_cell_measurement_reflns_used    3407
_cell_measurement_theta_min      4.8390
_cell_measurement_theta_max      76.1400

_exptl_crystal_description       parallelepiped
_exptl_crystal_colour            ?
_exptl_crystal_density_meas      ?
_exptl_crystal_density_method    ?
_exptl_crystal_density_diffrn    1.305
_exptl_crystal_F_000             992
_exptl_transmission_factor_min   ?
_exptl_transmission_factor_max   ?
_exptl_crystal_size_max          0.230
_exptl_crystal_size_mid          0.210
_exptl_crystal_size_min          0.180
_exptl_absorpt_coefficient_mu    0.692
_shelx_estimated_absorpt_T_min   0.857
_shelx_estimated_absorpt_T_max   0.886
_exptl_absorpt_correction_type   multi-scan
_exptl_absorpt_correction_T_min  0.56707
_exptl_absorpt_correction_T_max  1.00000
_exptl_absorpt_process_details   
;
CrysAlisPro 1.171.41.119a (Rigaku Oxford Diffraction, 2021)
Empirical absorption correction using spherical harmonics,
implemented in SCALE3 ABSPACK scaling algorithm.
;
_exptl_absorpt_special_details   ?
_diffrn_ambient_temperature      298(2)
_diffrn_radiation_wavelength     1.54184
_diffrn_radiation_type           CuK\a
_diffrn_source                   
'SuperNova (Cu) micro-focus sealed X-ray Source'
_diffrn_measurement_device       'four-circle diffractometer'
_diffrn_measurement_device_type  'SuperNova, Dual, Cu at zero, Atlas'
_diffrn_measurement_method       '\w scans'
_diffrn_detector                 'CCD plate'
_diffrn_detector_type            Atlas
_diffrn_detector_area_resol_mean 10.6144
_diffrn_reflns_number            7999
_diffrn_reflns_av_unetI/netI     0.0320
_diffrn_reflns_av_R_equivalents  0.0404
_diffrn_reflns_limit_h_min       -16
_diffrn_reflns_limit_h_max       16
_diffrn_reflns_limit_k_min       -9
_diffrn_reflns_limit_k_max       8
_diffrn_reflns_limit_l_min       -20
_diffrn_reflns_limit_l_max       30
_diffrn_reflns_theta_min         3.588
_diffrn_reflns_theta_max         76.377
_diffrn_reflns_theta_full        67.684
_diffrn_measured_fraction_theta_max 0.991
_diffrn_measured_fraction_theta_full 1.000
_diffrn_reflns_Laue_measured_fraction_max 0.991
_diffrn_reflns_Laue_measured_fraction_full 1.000
_diffrn_reflns_point_group_measured_fraction_max 0.991
_diffrn_reflns_point_group_measured_fraction_full 1.000
_reflns_number_total             2506
_reflns_number_gt                2186
_reflns_threshold_expression     'I > 2\s(I)'
_reflns_Friedel_coverage         0.000
_reflns_Friedel_fraction_max     .
_reflns_Friedel_fraction_full    .

_reflns_special_details          
;
 Reflections were merged by SHELXL according to the crystal
 class for the calculation of statistics and refinement.
 
 _reflns_Friedel_fraction is defined as the number of unique
 Friedel pairs measured divided by the number that would be
 possible theoretically, ignoring centric projections and
 systematic absences.
;

_computing_data_collection       'CrysAlisPro 1.171.41.119a (Rigaku OD, 2021)'
_computing_cell_refinement       'CrysAlisPro 1.171.41.119a (Rigaku OD, 2021)'
_computing_data_reduction        'CrysAlisPro 1.171.41.119a (Rigaku OD, 2021)'
_computing_structure_solution    'Superflip (Palatinus & Chapuis, 2007)'
_computing_structure_refinement  'SHELXL-2018/3 (Sheldrick, 2018)'
_computing_molecular_graphics    'Mercury (Macrae et al., 2008)'
_computing_publication_material  'SHELXL-2018/3 (Sheldrick, 2018)'
_refine_special_details          ?
_refine_ls_structure_factor_coef Fsqd
_refine_ls_matrix_type           full
_refine_ls_weighting_scheme      calc
_refine_ls_weighting_details     
'w=1/[\s^2^(Fo^2^)+(0.0775P)^2^+0.3202P] where P=(Fo^2^+2Fc^2^)/3'
_atom_sites_solution_primary     iterative
_atom_sites_solution_secondary   difmap
_atom_sites_solution_hydrogens   geom
_refine_ls_hydrogen_treatment    constr
_refine_ls_extinction_method     'SHELXL-2018/3 (Sheldrick 2018)'
_refine_ls_extinction_coef       0.0011(2)
_refine_ls_extinction_expression Fc^*^=kFc[1+0.001xFc^2^\l^3^/sin(2\q)]^-1/4^
_refine_ls_number_reflns         2506
_refine_ls_number_parameters     165
_refine_ls_number_restraints     0
_refine_ls_R_factor_all          0.0542
_refine_ls_R_factor_gt           0.0467
_refine_ls_wR_factor_ref         0.1352
_refine_ls_wR_factor_gt          0.1271
_refine_ls_goodness_of_fit_ref   1.045
_refine_ls_restrained_S_all      1.045
_refine_ls_shift/su_max          0.000
_refine_ls_shift/su_mean         0.000

loop_
_atom_site_label
_atom_site_type_symbol
_atom_site_fract_x
_atom_site_fract_y
_atom_site_fract_z
_atom_site_U_iso_or_equiv
_atom_site_adp_type
_atom_site_occupancy
_atom_site_site_symmetry_order
_atom_site_calc_flag
_atom_site_refinement_flags_posn
_atom_site_refinement_flags_adp
_atom_site_refinement_flags_occupancy
_atom_site_disorder_assembly
_atom_site_disorder_group
O11 O 0.02680(8) 0.16821(19) 0.06271(4) 0.0570(3) Uani 1 1 d . . . . .
N8 N 0.37105(8) 0.05337(17) 0.03556(5) 0.0408(3) Uani 1 1 d . . . . .
N6 N 0.41160(9) -0.06471(19) -0.05298(5) 0.0454(3) Uani 1 1 d . . . . .
H6 H 0.474975 -0.068188 -0.049076 0.054 Uiso 1 1 calc R U . . .
N5 N 0.36245(9) -0.1154(2) -0.09947(5) 0.0464(3) Uani 1 1 d . . . . .
C7 C 0.34783(10) -0.00894(19) -0.01437(5) 0.0384(3) Uani 1 1 d . . . . .
C4 C 0.26679(10) -0.0940(2) -0.08987(5) 0.0416(3) Uani 1 1 d . . . . .
C2 C 0.17145(10) 0.01761(19) -0.00326(5) 0.0391(3) Uani 1 1 d . . . . .
H2 H 0.106570 0.007210 -0.015741 0.047 Uiso 1 1 calc R U . . .
C3 C 0.25169(10) -0.02730(18) -0.03596(5) 0.0376(3) Uani 1 1 d . . . . .
C1 C 0.19234(10) 0.07906(19) 0.04916(5) 0.0383(3) Uani 1 1 d . . . . .
C10 C 0.10715(10) 0.1361(2) 0.08362(6) 0.0414(3) Uani 1 1 d . . . . .
C9 C 0.29199(10) 0.09513(19) 0.06590(5) 0.0397(3) Uani 1 1 d . . . . .
H9 H 0.303651 0.138236 0.100863 0.048 Uiso 1 1 calc R U . . .
C13 C 0.11764(10) 0.1574(2) 0.14401(6) 0.0414(3) Uani 1 1 d . . . . .
C18 C 0.17199(12) 0.0349(2) 0.17559(7) 0.0508(4) Uani 1 1 d . . . . .
H18 H 0.208309 -0.058402 0.159130 0.061 Uiso 1 1 calc R U . . .
C14 C 0.06514(12) 0.2970(2) 0.16929(7) 0.0515(4) Uani 1 1 d . . . . .
H14 H 0.027888 0.378617 0.148580 0.062 Uiso 1 1 calc R U . . .
C12 C 0.18938(11) -0.1308(3) -0.13178(6) 0.0524(4) Uani 1 1 d . . . . .
H12A H 0.158024 -0.017332 -0.141885 0.079 Uiso 1 1 calc R U . . .
H12B H 0.140605 -0.213444 -0.117265 0.079 Uiso 1 1 calc R U . . .
H12C H 0.219723 -0.185234 -0.163157 0.079 Uiso 1 1 calc R U . . .
C17 C 0.17195(14) 0.0522(3) 0.23173(7) 0.0614(5) Uani 1 1 d . . . . .
H17 H 0.207243 -0.031253 0.252820 0.074 Uiso 1 1 calc R U . . .
C16 C 0.12018(13) 0.1917(3) 0.25627(7) 0.0618(5) Uani 1 1 d . . . . .
H16 H 0.120429 0.202630 0.293883 0.074 Uiso 1 1 calc R U . . .
C15 C 0.06781(13) 0.3157(3) 0.22515(7) 0.0619(5) Uani 1 1 d . . . . .
H15 H 0.034168 0.412142 0.241744 0.074 Uiso 1 1 calc R U . . .

loop_
_atom_site_aniso_label
_atom_site_aniso_U_11
_atom_site_aniso_U_22
_atom_site_aniso_U_33
_atom_site_aniso_U_23
_atom_site_aniso_U_13
_atom_site_aniso_U_12
O11 0.0337(5) 0.0875(9) 0.0498(6) -0.0098(6) -0.0023(4) 0.0069(5)
N8 0.0299(5) 0.0510(7) 0.0416(6) -0.0032(5) 0.0001(4) -0.0014(4)
N6 0.0307(6) 0.0637(8) 0.0418(6) -0.0042(5) 0.0026(4) -0.0013(5)
N5 0.0384(6) 0.0621(8) 0.0388(6) -0.0026(5) 0.0030(5) -0.0024(5)
C7 0.0317(6) 0.0438(7) 0.0398(6) 0.0015(5) 0.0028(5) -0.0007(5)
C4 0.0371(7) 0.0506(8) 0.0371(6) 0.0009(5) 0.0024(5) -0.0025(6)
C2 0.0312(6) 0.0465(7) 0.0396(6) 0.0010(5) -0.0009(5) -0.0008(5)
C3 0.0323(6) 0.0429(7) 0.0377(6) 0.0021(5) 0.0003(5) -0.0012(5)
C1 0.0330(7) 0.0424(7) 0.0394(6) -0.0006(5) 0.0013(5) 0.0001(5)
C10 0.0319(6) 0.0497(7) 0.0426(7) -0.0030(6) 0.0011(5) -0.0011(5)
C9 0.0339(7) 0.0460(7) 0.0391(6) -0.0033(5) -0.0004(5) 0.0000(5)
C13 0.0319(6) 0.0503(8) 0.0420(7) -0.0039(5) 0.0025(5) -0.0024(5)
C18 0.0475(8) 0.0556(9) 0.0495(8) -0.0004(6) 0.0025(6) 0.0068(7)
C14 0.0418(7) 0.0619(9) 0.0508(8) -0.0064(7) 0.0003(6) 0.0091(7)
C12 0.0429(8) 0.0741(11) 0.0403(7) -0.0052(7) -0.0004(6) -0.0036(7)
C17 0.0582(10) 0.0767(12) 0.0492(8) 0.0081(8) -0.0033(7) 0.0070(9)
C16 0.0518(9) 0.0912(13) 0.0423(7) -0.0077(8) 0.0009(7) -0.0021(9)
C15 0.0517(9) 0.0805(12) 0.0535(9) -0.0187(8) 0.0042(7) 0.0102(8)

_geom_special_details            
;
 All esds (except the esd in the dihedral angle between two l.s. planes)
 are estimated using the full covariance matrix.  The cell esds are taken
 into account individually in the estimation of esds in distances, angles
 and torsion angles; correlations between esds in cell parameters are only
 used when they are defined by crystal symmetry.  An approximate (isotropic)
 treatment of cell esds is used for estimating esds involving l.s. planes.
;

loop_
_geom_bond_atom_site_label_1
_geom_bond_atom_site_label_2
_geom_bond_distance
_geom_bond_site_symmetry_2
_geom_bond_publ_flag
O11 C10 1.2219(18) . ?
N8 C9 1.3367(17) . ?
N8 C7 1.3477(18) . ?
N6 C7 1.3447(18) . ?
N6 N5 1.3734(17) . ?
N6 H6 0.8600 . ?
N5 C4 1.3201(19) . ?
C7 C3 1.4072(18) . ?
C4 C3 1.4287(18) . ?
C4 C12 1.492(2) . ?
C2 C3 1.3875(18) . ?
C2 C1 1.3955(19) . ?
C2 H2 0.9300 . ?
C1 C9 1.4099(18) . ?
C1 C10 1.4869(18) . ?
C10 C13 1.5027(19) . ?
C9 H9 0.9300 . ?
C13 C14 1.385(2) . ?
C13 C18 1.391(2) . ?
C18 C17 1.389(2) . ?
C18 H18 0.9300 . ?
C14 C15 1.383(2) . ?
C14 H14 0.9300 . ?
C12 H12A 0.9600 . ?
C12 H12B 0.9600 . ?
C12 H12C 0.9600 . ?
C17 C16 1.372(3) . ?
C17 H17 0.9300 . ?
C16 C15 1.378(3) . ?
C16 H16 0.9300 . ?
C15 H15 0.9300 . ?

loop_
_geom_angle_atom_site_label_1
_geom_angle_atom_site_label_2
_geom_angle_atom_site_label_3
_geom_angle
_geom_angle_site_symmetry_1
_geom_angle_site_symmetry_3
_geom_angle_publ_flag
C9 N8 C7 113.68(11) . . ?
C7 N6 N5 111.26(12) . . ?
C7 N6 H6 124.4 . . ?
N5 N6 H6 124.4 . . ?
C4 N5 N6 106.86(12) . . ?
N6 C7 N8 126.78(12) . . ?
N6 C7 C3 107.01(12) . . ?
N8 C7 C3 126.21(12) . . ?
N5 C4 C3 110.22(12) . . ?
N5 C4 C12 122.54(13) . . ?
C3 C4 C12 127.20(13) . . ?
C3 C2 C1 117.09(12) . . ?
C3 C2 H2 121.5 . . ?
C1 C2 H2 121.5 . . ?
C2 C3 C7 118.43(12) . . ?
C2 C3 C4 136.95(13) . . ?
C7 C3 C4 104.62(11) . . ?
C2 C1 C9 119.31(12) . . ?
C2 C1 C10 117.51(12) . . ?
C9 C1 C10 123.06(12) . . ?
O11 C10 C1 119.81(13) . . ?
O11 C10 C13 118.76(12) . . ?
C1 C10 C13 121.43(12) . . ?
N8 C9 C1 125.25(12) . . ?
N8 C9 H9 117.4 . . ?
C1 C9 H9 117.4 . . ?
C14 C13 C18 119.13(14) . . ?
C14 C13 C10 118.20(14) . . ?
C18 C13 C10 122.50(13) . . ?
C17 C18 C13 119.91(15) . . ?
C17 C18 H18 120.0 . . ?
C13 C18 H18 120.0 . . ?
C15 C14 C13 120.39(16) . . ?
C15 C14 H14 119.8 . . ?
C13 C14 H14 119.8 . . ?
C4 C12 H12A 109.5 . . ?
C4 C12 H12B 109.5 . . ?
H12A C12 H12B 109.5 . . ?
C4 C12 H12C 109.5 . . ?
H12A C12 H12C 109.5 . . ?
H12B C12 H12C 109.5 . . ?
C16 C17 C18 120.41(17) . . ?
C16 C17 H17 119.8 . . ?
C18 C17 H17 119.8 . . ?
C17 C16 C15 119.95(16) . . ?
C17 C16 H16 120.0 . . ?
C15 C16 H16 120.0 . . ?
C16 C15 C14 120.16(17) . . ?
C16 C15 H15 119.9 . . ?
C14 C15 H15 119.9 . . ?

loop_
_geom_torsion_atom_site_label_1
_geom_torsion_atom_site_label_2
_geom_torsion_atom_site_label_3
_geom_torsion_atom_site_label_4
_geom_torsion
_geom_torsion_site_symmetry_1
_geom_torsion_site_symmetry_2
_geom_torsion_site_symmetry_3
_geom_torsion_site_symmetry_4
_geom_torsion_publ_flag
C7 N6 N5 C4 -0.91(18) . . . . ?
N5 N6 C7 N8 -178.54(14) . . . . ?
N5 N6 C7 C3 1.28(17) . . . . ?
C9 N8 C7 N6 -178.49(14) . . . . ?
C9 N8 C7 C3 1.7(2) . . . . ?
N6 N5 C4 C3 0.16(17) . . . . ?
N6 N5 C4 C12 178.28(14) . . . . ?
C1 C2 C3 C7 0.2(2) . . . . ?
C1 C2 C3 C4 179.62(15) . . . . ?
N6 C7 C3 C2 178.45(13) . . . . ?
N8 C7 C3 C2 -1.7(2) . . . . ?
N6 C7 C3 C4 -1.11(16) . . . . ?
N8 C7 C3 C4 178.72(14) . . . . ?
N5 C4 C3 C2 -178.85(16) . . . . ?
C12 C4 C3 C2 3.1(3) . . . . ?
N5 C4 C3 C7 0.59(16) . . . . ?
C12 C4 C3 C7 -177.42(15) . . . . ?
C3 C2 C1 C9 1.0(2) . . . . ?
C3 C2 C1 C10 177.12(13) . . . . ?
C2 C1 C10 O11 -16.6(2) . . . . ?
C9 C1 C10 O11 159.41(15) . . . . ?
C2 C1 C10 C13 164.04(13) . . . . ?
C9 C1 C10 C13 -20.0(2) . . . . ?
C7 N8 C9 C1 -0.3(2) . . . . ?
C2 C1 C9 N8 -1.0(2) . . . . ?
C10 C1 C9 N8 -176.91(14) . . . . ?
O11 C10 C13 C14 -35.3(2) . . . . ?
C1 C10 C13 C14 144.08(15) . . . . ?
O11 C10 C13 C18 140.01(16) . . . . ?
C1 C10 C13 C18 -40.6(2) . . . . ?
C14 C13 C18 C17 0.9(2) . . . . ?
C10 C13 C18 C17 -174.37(15) . . . . ?
C18 C13 C14 C15 0.8(3) . . . . ?
C10 C13 C14 C15 176.28(15) . . . . ?
C13 C18 C17 C16 -1.3(3) . . . . ?
C18 C17 C16 C15 0.0(3) . . . . ?
C17 C16 C15 C14 1.7(3) . . . . ?
C13 C14 C15 C16 -2.1(3) . . . . ?

_refine_diff_density_max         0.286
_refine_diff_density_min         -0.218
_refine_diff_density_rms         0.050

_shelx_res_file                  
;
TITL
    2023Uniandes_Cu_73_CarlosNoConido-Jaime-2_auto.res
    created by SHELXL-2018/3 at 14:24:09 on 27-May-2024
CELL 1.54184 13.47862 7.27336 24.63663 90 90 90
ZERR 8 0.00149 0.00097 0.00306 0 0 0
LATT 1
SYMM 0.5-X,-Y,0.5+Z
SYMM 0.5+X,0.5-Y,-Z
SYMM -X,0.5+Y,0.5-Z
SFAC C H N O
UNIT 112 88 24 8
LIST 4 ! automatically inserted. Change 6 to 4 for CHECKCIF!!
L.S. 10
PLAN  20
FMAP 2
TEMP 25
SIZE 0.23 0.21 0.18
BOND $H
HTAB
CONF
ACTA
WGHT    0.077500    0.320200
EXTI    0.001093
FVAR       4.15991
O11   4    0.026796    0.168212    0.062707    11.00000    0.03374    0.08750 =
         0.04983   -0.00983   -0.00227    0.00686
N8    3    0.371055    0.053370    0.035559    11.00000    0.02992    0.05102 =
         0.04159   -0.00320    0.00014   -0.00142
N6    3    0.411599   -0.064705   -0.052984    11.00000    0.03073    0.06370 =
         0.04181   -0.00423    0.00256   -0.00131
AFIX  43
H6    2    0.474975   -0.068188   -0.049076    11.00000   -1.20000
AFIX   0
N5    3    0.362453   -0.115378   -0.099471    11.00000    0.03840    0.06212 =
         0.03875   -0.00263    0.00301   -0.00235
C7    1    0.347834   -0.008944   -0.014368    11.00000    0.03169    0.04377 =
         0.03979    0.00149    0.00275   -0.00071
C4    1    0.266787   -0.094030   -0.089869    11.00000    0.03712    0.05064 =
         0.03705    0.00090    0.00239   -0.00248
C2    1    0.171446    0.017609   -0.003262    11.00000    0.03115    0.04646 =
         0.03959    0.00104   -0.00091   -0.00077
AFIX  43
H2    2    0.106570    0.007210   -0.015741    11.00000   -1.20000
AFIX   0
C3    1    0.251686   -0.027304   -0.035958    11.00000    0.03229    0.04286 =
         0.03772    0.00215    0.00033   -0.00125
C1    1    0.192342    0.079064    0.049164    11.00000    0.03296    0.04239 =
         0.03944   -0.00064    0.00129    0.00006
C10   1    0.107155    0.136103    0.083617    11.00000    0.03195    0.04974 =
         0.04262   -0.00296    0.00110   -0.00111
C9    1    0.291991    0.095126    0.065902    11.00000    0.03389    0.04600 =
         0.03913   -0.00333   -0.00036   -0.00001
AFIX  43
H9    2    0.303651    0.138236    0.100863    11.00000   -1.20000
AFIX   0
C13   1    0.117635    0.157379    0.144014    11.00000    0.03193    0.05029 =
         0.04203   -0.00388    0.00251   -0.00239
C18   1    0.171991    0.034929    0.175592    11.00000    0.04749    0.05558 =
         0.04947   -0.00042    0.00248    0.00684
AFIX  43
H18   2    0.208309   -0.058402    0.159130    11.00000   -1.20000
AFIX   0
C14   1    0.065139    0.296988    0.169289    11.00000    0.04175    0.06192 =
         0.05079   -0.00643    0.00034    0.00910
AFIX  43
H14   2    0.027888    0.378617    0.148580    11.00000   -1.20000
AFIX   0
C12   1    0.189385   -0.130786   -0.131780    11.00000    0.04291    0.07411 =
         0.04030   -0.00516   -0.00042   -0.00363
AFIX 137
H12A  2    0.158024   -0.017332   -0.141885    11.00000   -1.50000
H12B  2    0.140605   -0.213444   -0.117265    11.00000   -1.50000
H12C  2    0.219723   -0.185234   -0.163157    11.00000   -1.50000
AFIX   0
C17   1    0.171953    0.052238    0.231734    11.00000    0.05820    0.07671 =
         0.04917    0.00812   -0.00330    0.00696
AFIX  43
H17   2    0.207243   -0.031253    0.252820    11.00000   -1.20000
AFIX   0
C16   1    0.120182    0.191724    0.256272    11.00000    0.05181    0.09117 =
         0.04230   -0.00768    0.00086   -0.00210
AFIX  43
H16   2    0.120429    0.202630    0.293883    11.00000   -1.20000
AFIX   0
C15   1    0.067805    0.315682    0.225152    11.00000    0.05172    0.08055 =
         0.05354   -0.01871    0.00424    0.01021
AFIX  43
H15   2    0.034168    0.412142    0.241744    11.00000   -1.20000
AFIX   0
HKLF 4


REM
REM wR2 = 0.1352, GooF = S = 1.045, Restrained GooF = 1.045 for all data
REM R1 = 0.0467 for 2186 Fo > 4sig(Fo) and 0.0542 for all 2506 data
REM 165 parameters refined using 0 restraints

END

WGHT      0.0775      0.3202

REM Instructions for potential hydrogen bonds
EQIV $1 -x+1, -y, -z
HTAB N6 N8_$1
EQIV $2 -x, -y, -z
HTAB C12 O11_$2

REM Highest difference peak  0.286,  deepest hole -0.218,  1-sigma level  0.050
Q1    1   0.0209  0.0558  0.0751  11.00000  0.05    0.29
Q2    1   0.2996 -0.0148 -0.0209  11.00000  0.05    0.24
Q3    1   0.2143 -0.0152 -0.0235  11.00000  0.05    0.24
Q4    1   0.1158 -0.1071 -0.1136  11.00000  0.05    0.20
Q5    1   0.2381  0.0638  0.0603  11.00000  0.05    0.19
Q6    1   0.0944 -0.0877 -0.0021  11.00000  0.05    0.18
Q7    1   0.1548  0.1038  0.0674  11.00000  0.05    0.18
Q8    1   0.1853  0.0588  0.0225  11.00000  0.05    0.17
Q9    1   0.2323 -0.1040 -0.1061  11.00000  0.05    0.17
Q10   1   0.2446 -0.0501 -0.0668  11.00000  0.05    0.16
Q11   1   0.1186  0.1498  0.1159  11.00000  0.05    0.16
Q12   1  -0.0627  0.0652  0.0664  11.00000  0.05    0.15
Q13   1   0.2133 -0.0541 -0.1682  11.00000  0.05    0.15
Q14   1   0.4289  0.0636  0.0576  11.00000  0.05    0.15
Q15   1   0.0243 -0.0241 -0.0077  11.00000  0.05    0.15
Q16   1   0.0238 -0.1027  0.0024  11.00000  0.05    0.15
Q17   1   0.3108 -0.0965 -0.1013  11.00000  0.05    0.14
Q18   1   0.3800 -0.0321 -0.0295  11.00000  0.05    0.14
Q19   1   0.3203  0.2070  0.0990  11.00000  0.05    0.14
Q20   1   0.3409  0.0633  0.0442  11.00000  0.05    0.13
;
_shelx_res_checksum              62672
####################################################################### 
# 
# This file contains crystal structure data downloaded from the 
# Cambridge Structural Database (CSD) hosted by the Cambridge 
# Crystallographic Data Centre (CCDC).
# 
# Full information about CCDC data access policies and citation 
# guidelines are available at http://www.ccdc.cam.ac.uk/access/V1 
# 
# Audit and citation data items may have been added by the CCDC. 
# Please retain this information to preserve the provenance of 
# this file and to allow appropriate attribution of the data. 
# 
#######################################################################

data_Compound_2b_prime
_database_code_depnum_ccdc_archive 'CCDC 2358589'
loop_
_audit_author_name
_audit_author_address
'Mario Macias'
;Departamento de Quimica, Universidad de los Andes, Bogota
Colombia
;
_audit_update_record             
;
2024-05-27 deposited with the CCDC.	2025-01-10 downloaded from the CCDC.
;

_audit_creation_method           SHELXL-2018/3
_shelx_SHELXL_version_number     2018/3
_chemical_name_systematic        ?
_chemical_name_common            ?
_chemical_melting_point          ?
_chemical_formula_moiety         'C22 H15 Cl2 N3 O'
_chemical_formula_sum            'C22 H15 Cl2 N3 O'
_chemical_formula_weight         408.27

loop_
_atom_type_symbol
_atom_type_description
_atom_type_scat_dispersion_real
_atom_type_scat_dispersion_imag
_atom_type_scat_source
C C 0.0181 0.0091 'International Tables Vol C Tables 4.2.6.8 and 6.1.1.4'
H H 0.0000 0.0000 'International Tables Vol C Tables 4.2.6.8 and 6.1.1.4'
Cl Cl 0.3639 0.7018 'International Tables Vol C Tables 4.2.6.8 and 6.1.1.4'
N N 0.0311 0.0180 'International Tables Vol C Tables 4.2.6.8 and 6.1.1.4'
O O 0.0492 0.0322 'International Tables Vol C Tables 4.2.6.8 and 6.1.1.4'

_space_group_crystal_system      monoclinic
_space_group_IT_number           14
_space_group_name_H-M_alt        'P 21/c'
_space_group_name_Hall           '-P 2ybc'

_shelx_space_group_comment       
;
The symmetry employed for this shelxl refinement is uniquely defined
by the following loop, which should always be used as a source of
symmetry information in preference to the above space-group names.
They are only intended as comments.
;

loop_
_space_group_symop_operation_xyz
'x, y, z'
'-x, y+1/2, -z+1/2'
'-x, -y, -z'
'x, -y-1/2, z-1/2'

_cell_length_a                   7.0670(7)
_cell_length_b                   23.637(3)
_cell_length_c                   11.1905(12)
_cell_angle_alpha                90
_cell_angle_beta                 93.717(9)
_cell_angle_gamma                90
_cell_volume                     1865.4(3)
_cell_formula_units_Z            4
_cell_measurement_temperature    298(2)
_cell_measurement_reflns_used    4035
_cell_measurement_theta_min      3.8120
_cell_measurement_theta_max      76.0580

_exptl_crystal_description       parallelepiped
_exptl_crystal_colour            ?
_exptl_crystal_density_meas      ?
_exptl_crystal_density_method    ?
_exptl_crystal_density_diffrn    1.454
_exptl_crystal_F_000             840
_exptl_transmission_factor_min   ?
_exptl_transmission_factor_max   ?
_exptl_crystal_size_max          0.220
_exptl_crystal_size_mid          0.200
_exptl_crystal_size_min          0.190
_exptl_absorpt_coefficient_mu    3.279
_shelx_estimated_absorpt_T_min   0.532
_shelx_estimated_absorpt_T_max   0.575
_exptl_absorpt_correction_type   multi-scan
_exptl_absorpt_correction_T_min  0.67885
_exptl_absorpt_correction_T_max  1.00000
_exptl_absorpt_process_details   
;
CrysAlisPro 1.171.41.119a (Rigaku Oxford Diffraction, 2021)
Empirical absorption correction using spherical harmonics,
implemented in SCALE3 ABSPACK scaling algorithm.
;
_exptl_absorpt_special_details   ?
_diffrn_ambient_temperature      298(2)
_diffrn_radiation_wavelength     1.54184
_diffrn_radiation_type           CuK\a
_diffrn_source                   
'SuperNova (Cu) micro-focus sealed X-ray Source'
_diffrn_measurement_device       'four-circle diffractometer'
_diffrn_measurement_device_type  'SuperNova, Dual, Cu at zero, Atlas'
_diffrn_measurement_method       '\w scans'
_diffrn_detector                 'CCD plate'
_diffrn_detector_type            Atlas
_diffrn_detector_area_resol_mean 10.6144
_diffrn_reflns_number            9511
_diffrn_reflns_av_unetI/netI     0.0352
_diffrn_reflns_av_R_equivalents  0.0341
_diffrn_reflns_limit_h_min       -4
_diffrn_reflns_limit_h_max       8
_diffrn_reflns_limit_k_min       -25
_diffrn_reflns_limit_k_max       29
_diffrn_reflns_limit_l_min       -13
_diffrn_reflns_limit_l_max       13
_diffrn_reflns_theta_min         3.740
_diffrn_reflns_theta_max         76.462
_diffrn_reflns_theta_full        67.684
_diffrn_measured_fraction_theta_max 0.975
_diffrn_measured_fraction_theta_full 1.000
_diffrn_reflns_Laue_measured_fraction_max 0.975
_diffrn_reflns_Laue_measured_fraction_full 1.000
_diffrn_reflns_point_group_measured_fraction_max 0.975
_diffrn_reflns_point_group_measured_fraction_full 1.000
_reflns_number_total             3799
_reflns_number_gt                3041
_reflns_threshold_expression     'I > 2\s(I)'
_reflns_Friedel_coverage         0.000
_reflns_Friedel_fraction_max     .
_reflns_Friedel_fraction_full    .

_reflns_special_details          
;
 Reflections were merged by SHELXL according to the crystal
 class for the calculation of statistics and refinement.
 
 _reflns_Friedel_fraction is defined as the number of unique
 Friedel pairs measured divided by the number that would be
 possible theoretically, ignoring centric projections and
 systematic absences.
;

_computing_data_collection       'CrysAlisPro 1.171.41.119a (Rigaku OD, 2021)'
_computing_cell_refinement       'CrysAlisPro 1.171.41.119a (Rigaku OD, 2021)'
_computing_data_reduction        'CrysAlisPro 1.171.41.119a (Rigaku OD, 2021)'
_computing_structure_solution    'Superflip (Palatinus & Chapuis, 2007)'
_computing_structure_refinement  'SHELXL-2018/3 (Sheldrick, 2018)'
_computing_molecular_graphics    'Mercury (Macrae et al., 2008)'
_computing_publication_material  'SHELXL-2018/3 (Sheldrick, 2018)'
_refine_special_details          ?
_refine_ls_structure_factor_coef Fsqd
_refine_ls_matrix_type           full
_refine_ls_weighting_scheme      calc
_refine_ls_weighting_details     
'w=1/[\s^2^(Fo^2^)+(0.0617P)^2^+0.2378P] where P=(Fo^2^+2Fc^2^)/3'
_atom_sites_solution_primary     iterative
_atom_sites_solution_secondary   difmap
_atom_sites_solution_hydrogens   geom
_refine_ls_hydrogen_treatment    constr
_refine_ls_extinction_method     none
_refine_ls_extinction_coef       .
_refine_ls_number_reflns         3799
_refine_ls_number_parameters     254
_refine_ls_number_restraints     0
_refine_ls_R_factor_all          0.0533
_refine_ls_R_factor_gt           0.0422
_refine_ls_wR_factor_ref         0.1246
_refine_ls_wR_factor_gt          0.1128
_refine_ls_goodness_of_fit_ref   1.030
_refine_ls_restrained_S_all      1.030
_refine_ls_shift/su_max          0.002
_refine_ls_shift/su_mean         0.000

loop_
_atom_site_label
_atom_site_type_symbol
_atom_site_fract_x
_atom_site_fract_y
_atom_site_fract_z
_atom_site_U_iso_or_equiv
_atom_site_adp_type
_atom_site_occupancy
_atom_site_site_symmetry_order
_atom_site_calc_flag
_atom_site_refinement_flags_posn
_atom_site_refinement_flags_adp
_atom_site_refinement_flags_occupancy
_atom_site_disorder_assembly
_atom_site_disorder_group
Cl28 Cl 0.39488(10) 0.68426(3) 0.17110(6) 0.0801(2) Uani 1 1 d . . . . .
Cl16 Cl 0.09111(9) 1.23202(3) 1.19144(5) 0.0725(2) Uani 1 1 d . . . . .
N1 N 0.2345(2) 1.05225(7) 0.73029(13) 0.0467(4) Uani 1 1 d . . . . .
C23 C 0.2478(3) 0.84605(10) 0.13895(18) 0.0551(5) Uani 1 1 d . . . . .
H23 H 0.192403 0.869521 0.079839 0.066 Uiso 1 1 calc R U . . .
C15 C 0.2578(3) 1.14831(9) 0.90767(17) 0.0517(5) Uani 1 1 d . . . . .
H15 H 0.308708 1.157155 0.835397 0.062 Uiso 1 1 calc R U . . .
C24 C 0.2757(3) 0.78974(10) 0.11330(19) 0.0588(5) Uani 1 1 d . . . . .
H24 H 0.237770 0.775060 0.038430 0.071 Uiso 1 1 calc R U . . .
N5 N 0.3189(3) 0.95652(8) 0.68751(16) 0.0580(4) Uani 1 1 d . . . . .
N9 N 0.1771(2) 1.10097(7) 0.67326(14) 0.0503(4) Uani 1 1 d . . . . .
C14 C 0.2221(3) 1.19114(9) 0.98731(18) 0.0546(5) Uani 1 1 d . . . . .
H14 H 0.249770 1.228503 0.969097 0.065 Uiso 1 1 calc R U . . .
C13 C 0.1450(3) 1.17793(10) 1.09429(17) 0.0547(5) Uani 1 1 d . . . . .
C25 C 0.3610(3) 0.75563(10) 0.20117(19) 0.0553(5) Uani 1 1 d . . . . .
C2 C 0.2541(3) 1.04488(9) 0.85213(17) 0.0485(4) Uani 1 1 d . . . . .
C10 C 0.2186(3) 1.09214(9) 0.93412(16) 0.0480(4) Uani 1 1 d . . . . .
C19 C 0.2636(3) 0.92975(9) 0.27323(17) 0.0518(5) Uani 1 1 d . . . . .
C26 C 0.4173(3) 0.77662(10) 0.31277(19) 0.0598(5) Uani 1 1 d . . . . .
H26 H 0.475564 0.753144 0.370818 0.072 Uiso 1 1 calc R U . . .
C22 C 0.3003(2) 0.86867(9) 0.25098(16) 0.0477(4) Uani 1 1 d . . . . .
C3 C 0.3070(3) 0.99154(9) 0.88925(18) 0.0578(5) Uani 1 1 d . . . . .
H3 H 0.321808 0.983308 0.970586 0.069 Uiso 1 1 calc R U . . .
C17 C 0.2340(3) 1.00491(9) 0.42028(17) 0.0506(4) Uani 1 1 d . . . . .
H17 H 0.208116 1.028108 0.354110 0.061 Uiso 1 1 calc R U . . .
C4 C 0.3387(3) 0.94958(10) 0.8049(2) 0.0622(5) Uani 1 1 d . . . . .
H4 H 0.376587 0.914126 0.833473 0.075 Uiso 1 1 calc R U . . .
C8 C 0.1741(3) 1.08783(9) 0.55696(17) 0.0494(4) Uani 1 1 d . . . . .
C27 C 0.3858(3) 0.83307(10) 0.33727(17) 0.0546(5) Uani 1 1 d . . . . .
H27 H 0.422422 0.847417 0.412633 0.066 Uiso 1 1 calc R U . . .
C21 C 0.1133(4) 1.13198(10) 0.46722(19) 0.0671(6) Uani 1 1 d . . . . .
H21A H 0.004009 1.118871 0.419721 0.101 Uiso 1 1 calc R U . . .
H21B H 0.214585 1.139333 0.416213 0.101 Uiso 1 1 calc R U . . .
H21C H 0.082092 1.166133 0.507995 0.101 Uiso 1 1 calc R U . . .
C11 C 0.1444(3) 1.07974(10) 1.04427(17) 0.0565(5) Uani 1 1 d . . . . .
H11 H 0.120253 1.042356 1.064291 0.068 Uiso 1 1 calc R U . . .
C18 C 0.2722(3) 0.95107(9) 0.39674(17) 0.0515(4) Uani 1 1 d . . . . .
H18 H 0.304862 0.926495 0.459634 0.062 Uiso 1 1 calc R U . . .
C6 C 0.2652(3) 1.00838(8) 0.65003(17) 0.0473(4) Uani 1 1 d . . . . .
C12 C 0.1066(3) 1.12257(10) 1.12342(17) 0.0592(5) Uani 1 1 d . . . . .
H12 H 0.055626 1.114114 1.195870 0.071 Uiso 1 1 calc R U . . .
C7 C 0.2278(3) 1.03173(9) 0.53568(17) 0.0485(4) Uani 1 1 d . . . . .
O7 O 0.2237(3) 0.96093(7) 0.18721(13) 0.0729(5) Uani 1 1 d . . . . .

loop_
_atom_site_aniso_label
_atom_site_aniso_U_11
_atom_site_aniso_U_22
_atom_site_aniso_U_33
_atom_site_aniso_U_23
_atom_site_aniso_U_13
_atom_site_aniso_U_12
Cl28 0.1016(5) 0.0659(4) 0.0729(4) -0.0073(3) 0.0077(3) 0.0115(3)
Cl16 0.0828(4) 0.0840(4) 0.0520(3) -0.0171(3) 0.0154(3) 0.0028(3)
N1 0.0527(8) 0.0528(9) 0.0346(8) -0.0016(6) 0.0039(6) -0.0081(7)
C23 0.0572(11) 0.0686(13) 0.0391(10) -0.0012(9) 0.0001(8) 0.0085(9)
C15 0.0565(10) 0.0632(12) 0.0361(9) -0.0030(8) 0.0092(8) -0.0128(9)
C24 0.0611(12) 0.0727(14) 0.0421(11) -0.0097(9) -0.0008(9) 0.0052(10)
N5 0.0693(10) 0.0577(10) 0.0473(10) -0.0029(8) 0.0051(8) -0.0017(8)
N9 0.0614(9) 0.0530(9) 0.0362(8) 0.0009(7) 0.0026(7) -0.0076(7)
C14 0.0618(11) 0.0621(12) 0.0403(10) -0.0038(8) 0.0072(8) -0.0116(9)
C13 0.0546(10) 0.0729(13) 0.0366(10) -0.0071(9) 0.0025(8) -0.0038(9)
C25 0.0544(10) 0.0634(12) 0.0492(11) -0.0014(9) 0.0109(8) 0.0010(9)
C2 0.0507(9) 0.0592(11) 0.0357(9) 0.0009(8) 0.0029(7) -0.0086(8)
C10 0.0519(10) 0.0597(11) 0.0321(9) -0.0008(8) 0.0011(7) -0.0072(8)
C19 0.0533(10) 0.0650(12) 0.0377(10) -0.0010(8) 0.0081(8) -0.0036(9)
C26 0.0626(12) 0.0745(14) 0.0425(11) 0.0068(10) 0.0052(9) 0.0076(10)
C22 0.0449(9) 0.0647(12) 0.0340(9) -0.0021(8) 0.0064(7) -0.0007(8)
C3 0.0687(12) 0.0644(13) 0.0398(10) 0.0030(9) -0.0014(9) -0.0032(10)
C17 0.0510(10) 0.0647(12) 0.0366(9) -0.0032(8) 0.0069(7) -0.0080(9)
C4 0.0760(14) 0.0590(12) 0.0514(12) 0.0026(9) 0.0026(10) 0.0024(10)
C8 0.0539(10) 0.0580(11) 0.0362(9) -0.0001(8) 0.0030(7) -0.0106(8)
C27 0.0599(11) 0.0726(13) 0.0313(9) -0.0003(9) 0.0033(8) 0.0034(10)
C21 0.0968(17) 0.0658(14) 0.0384(10) 0.0037(9) 0.0023(10) -0.0019(12)
C11 0.0715(12) 0.0644(13) 0.0336(9) 0.0056(8) 0.0042(8) -0.0091(10)
C18 0.0518(10) 0.0660(12) 0.0371(10) -0.0021(8) 0.0059(7) -0.0043(9)
C6 0.0482(9) 0.0547(11) 0.0392(9) -0.0041(8) 0.0043(7) -0.0073(8)
C12 0.0705(12) 0.0756(14) 0.0323(9) 0.0031(9) 0.0097(8) -0.0081(11)
C7 0.0473(9) 0.0603(11) 0.0381(9) -0.0042(8) 0.0056(7) -0.0093(8)
O7 0.1148(13) 0.0647(10) 0.0392(8) 0.0043(7) 0.0043(8) 0.0039(9)

_geom_special_details            
;
 All esds (except the esd in the dihedral angle between two l.s. planes)
 are estimated using the full covariance matrix.  The cell esds are taken
 into account individually in the estimation of esds in distances, angles
 and torsion angles; correlations between esds in cell parameters are only
 used when they are defined by crystal symmetry.  An approximate (isotropic)
 treatment of cell esds is used for estimating esds involving l.s. planes.
;

loop_
_geom_bond_atom_site_label_1
_geom_bond_atom_site_label_2
_geom_bond_distance
_geom_bond_site_symmetry_2
_geom_bond_publ_flag
Cl28 C25 1.740(2) . ?
Cl16 C13 1.736(2) . ?
N1 N9 1.366(2) . ?
N1 C2 1.373(2) . ?
N1 C6 1.398(2) . ?
C23 C24 1.379(3) . ?
C23 C22 1.391(3) . ?
C23 H23 0.9300 . ?
C15 C14 1.383(3) . ?
C15 C10 1.392(3) . ?
C15 H15 0.9300 . ?
C24 C25 1.380(3) . ?
C24 H24 0.9300 . ?
N5 C4 1.322(3) . ?
N5 C6 1.342(3) . ?
N9 C8 1.337(2) . ?
C14 C13 1.383(3) . ?
C14 H14 0.9300 . ?
C13 C12 1.380(3) . ?
C25 C26 1.378(3) . ?
C2 C3 1.372(3) . ?
C2 C10 1.477(3) . ?
C10 C11 1.402(3) . ?
C19 O7 1.230(2) . ?
C19 C18 1.469(3) . ?
C19 C22 1.491(3) . ?
C26 C27 1.383(3) . ?
C26 H26 0.9300 . ?
C22 C27 1.389(3) . ?
C3 C4 1.397(3) . ?
C3 H3 0.9300 . ?
C17 C18 1.331(3) . ?
C17 C7 1.442(3) . ?
C17 H17 0.9300 . ?
C4 H4 0.9300 . ?
C8 C7 1.404(3) . ?
C8 C21 1.492(3) . ?
C27 H27 0.9300 . ?
C21 H21A 0.9600 . ?
C21 H21B 0.9600 . ?
C21 H21C 0.9600 . ?
C11 C12 1.382(3) . ?
C11 H11 0.9300 . ?
C18 H18 0.9300 . ?
C6 C7 1.403(3) . ?
C12 H12 0.9300 . ?

loop_
_geom_angle_atom_site_label_1
_geom_angle_atom_site_label_2
_geom_angle_atom_site_label_3
_geom_angle
_geom_angle_site_symmetry_1
_geom_angle_site_symmetry_3
_geom_angle_publ_flag
N9 N1 C2 125.38(16) . . ?
N9 N1 C6 112.29(15) . . ?
C2 N1 C6 122.28(17) . . ?
C24 C23 C22 121.7(2) . . ?
C24 C23 H23 119.2 . . ?
C22 C23 H23 119.2 . . ?
C14 C15 C10 120.94(18) . . ?
C14 C15 H15 119.5 . . ?
C10 C15 H15 119.5 . . ?
C23 C24 C25 118.5(2) . . ?
C23 C24 H24 120.7 . . ?
C25 C24 H24 120.7 . . ?
C4 N5 C6 115.68(18) . . ?
C8 N9 N1 104.14(16) . . ?
C15 C14 C13 119.4(2) . . ?
C15 C14 H14 120.3 . . ?
C13 C14 H14 120.3 . . ?
C12 C13 C14 120.9(2) . . ?
C12 C13 Cl16 119.74(15) . . ?
C14 C13 Cl16 119.37(18) . . ?
C26 C25 C24 121.5(2) . . ?
C26 C25 Cl28 119.28(18) . . ?
C24 C25 Cl28 119.21(17) . . ?
C3 C2 N1 115.18(18) . . ?
C3 C2 C10 124.11(18) . . ?
N1 C2 C10 120.71(18) . . ?
C15 C10 C11 118.52(18) . . ?
C15 C10 C2 123.03(17) . . ?
C11 C10 C2 118.44(18) . . ?
O7 C19 C18 121.6(2) . . ?
O7 C19 C22 118.88(18) . . ?
C18 C19 C22 119.50(18) . . ?
C25 C26 C27 119.1(2) . . ?
C25 C26 H26 120.5 . . ?
C27 C26 H26 120.5 . . ?
C27 C22 C23 118.18(19) . . ?
C27 C22 C19 122.89(18) . . ?
C23 C22 C19 118.92(18) . . ?
C2 C3 C4 120.03(19) . . ?
C2 C3 H3 120.0 . . ?
C4 C3 H3 120.0 . . ?
C18 C17 C7 128.0(2) . . ?
C18 C17 H17 116.0 . . ?
C7 C17 H17 116.0 . . ?
N5 C4 C3 124.9(2) . . ?
N5 C4 H4 117.6 . . ?
C3 C4 H4 117.6 . . ?
N9 C8 C7 113.41(18) . . ?
N9 C8 C21 118.57(19) . . ?
C7 C8 C21 128.01(18) . . ?
C26 C27 C22 120.99(19) . . ?
C26 C27 H27 119.5 . . ?
C22 C27 H27 119.5 . . ?
C8 C21 H21A 109.5 . . ?
C8 C21 H21B 109.5 . . ?
H21A C21 H21B 109.5 . . ?
C8 C21 H21C 109.5 . . ?
H21A C21 H21C 109.5 . . ?
H21B C21 H21C 109.5 . . ?
C12 C11 C10 120.6(2) . . ?
C12 C11 H11 119.7 . . ?
C10 C11 H11 119.7 . . ?
C17 C18 C19 121.18(19) . . ?
C17 C18 H18 119.4 . . ?
C19 C18 H18 119.4 . . ?
N5 C6 N1 121.95(17) . . ?
N5 C6 C7 132.61(18) . . ?
N1 C6 C7 105.44(17) . . ?
C13 C12 C11 119.61(18) . . ?
C13 C12 H12 120.2 . . ?
C11 C12 H12 120.2 . . ?
C6 C7 C8 104.71(17) . . ?
C6 C7 C17 129.0(2) . . ?
C8 C7 C17 126.26(19) . . ?

loop_
_geom_torsion_atom_site_label_1
_geom_torsion_atom_site_label_2
_geom_torsion_atom_site_label_3
_geom_torsion_atom_site_label_4
_geom_torsion
_geom_torsion_site_symmetry_1
_geom_torsion_site_symmetry_2
_geom_torsion_site_symmetry_3
_geom_torsion_site_symmetry_4
_geom_torsion_publ_flag
C22 C23 C24 C25 -1.1(3) . . . . ?
C2 N1 N9 C8 -178.29(16) . . . . ?
C6 N1 N9 C8 -0.8(2) . . . . ?
C10 C15 C14 C13 -0.5(3) . . . . ?
C15 C14 C13 C12 1.2(3) . . . . ?
C15 C14 C13 Cl16 -177.35(16) . . . . ?
C23 C24 C25 C26 0.3(3) . . . . ?
C23 C24 C25 Cl28 179.24(16) . . . . ?
N9 N1 C2 C3 177.68(17) . . . . ?
C6 N1 C2 C3 0.4(3) . . . . ?
N9 N1 C2 C10 -2.1(3) . . . . ?
C6 N1 C2 C10 -179.44(16) . . . . ?
C14 C15 C10 C11 -0.8(3) . . . . ?
C14 C15 C10 C2 179.98(19) . . . . ?
C3 C2 C10 C15 146.9(2) . . . . ?
N1 C2 C10 C15 -33.3(3) . . . . ?
C3 C2 C10 C11 -32.3(3) . . . . ?
N1 C2 C10 C11 147.48(19) . . . . ?
C24 C25 C26 C27 0.5(3) . . . . ?
Cl28 C25 C26 C27 -178.41(16) . . . . ?
C24 C23 C22 C27 1.1(3) . . . . ?
C24 C23 C22 C19 -179.14(18) . . . . ?
O7 C19 C22 C27 165.4(2) . . . . ?
C18 C19 C22 C27 -15.7(3) . . . . ?
O7 C19 C22 C23 -14.3(3) . . . . ?
C18 C19 C22 C23 164.52(18) . . . . ?
N1 C2 C3 C4 0.6(3) . . . . ?
C10 C2 C3 C4 -179.55(19) . . . . ?
C6 N5 C4 C3 0.4(3) . . . . ?
C2 C3 C4 N5 -1.1(4) . . . . ?
N1 N9 C8 C7 0.1(2) . . . . ?
N1 N9 C8 C21 178.97(17) . . . . ?
C25 C26 C27 C22 -0.6(3) . . . . ?
C23 C22 C27 C26 -0.2(3) . . . . ?
C19 C22 C27 C26 -179.98(18) . . . . ?
C15 C10 C11 C12 1.6(3) . . . . ?
C2 C10 C11 C12 -179.21(19) . . . . ?
C7 C17 C18 C19 177.00(18) . . . . ?
O7 C19 C18 C17 1.1(3) . . . . ?
C22 C19 C18 C17 -177.73(18) . . . . ?
C4 N5 C6 N1 0.7(3) . . . . ?
C4 N5 C6 C7 -179.1(2) . . . . ?
N9 N1 C6 N5 -178.72(16) . . . . ?
C2 N1 C6 N5 -1.1(3) . . . . ?
N9 N1 C6 C7 1.1(2) . . . . ?
C2 N1 C6 C7 178.75(16) . . . . ?
C14 C13 C12 C11 -0.5(3) . . . . ?
Cl16 C13 C12 C11 178.07(17) . . . . ?
C10 C11 C12 C13 -0.9(3) . . . . ?
N5 C6 C7 C8 178.8(2) . . . . ?
N1 C6 C7 C8 -1.00(19) . . . . ?
N5 C6 C7 C17 1.1(3) . . . . ?
N1 C6 C7 C17 -178.70(17) . . . . ?
N9 C8 C7 C6 0.6(2) . . . . ?
C21 C8 C7 C6 -178.2(2) . . . . ?
N9 C8 C7 C17 178.39(17) . . . . ?
C21 C8 C7 C17 -0.4(3) . . . . ?
C18 C17 C7 C6 2.0(3) . . . . ?
C18 C17 C7 C8 -175.27(19) . . . . ?

_refine_diff_density_max         0.151
_refine_diff_density_min         -0.320
_refine_diff_density_rms         0.043

_shelx_res_file                  
;
TITL
    2023Uniandes_Cu_40_CCEunknow-JC_auto.res
    created by SHELXL-2018/3 at 14:04:16 on 27-May-2024
CELL 1.54184 7.06696 23.63714 11.19048 90 93.7172 90
ZERR 4 0.0007 0.0027 0.00119 0 0.0085 0
LATT 1
SYMM -X,0.5+Y,0.5-Z
SFAC C H Cl N O
UNIT 88 60 8 12 4
LIST 4 ! automatically inserted. Change 6 to 4 for CHECKCIF!!
L.S. 10
PLAN  20
FMAP 2
TEMP 25
SIZE 0.22 0.20 0.19
BOND $H
HTAB
CONF
ACTA
WGHT    0.061700    0.237800
FVAR       4.01157
CL28  3    0.394882    0.684264    0.171102    11.00000    0.10160    0.06594 =
         0.07293   -0.00732    0.00766    0.01148
CL16  3    0.091114    1.232017    1.191444    11.00000    0.08283    0.08403 =
         0.05198   -0.01710    0.01539    0.00278
N1    4    0.234490    1.052250    0.730288    11.00000    0.05272    0.05278 =
         0.03462   -0.00156    0.00395   -0.00810
C23   1    0.247766    0.846050    0.138953    11.00000    0.05723    0.06862 =
         0.03909   -0.00124    0.00013    0.00847
AFIX  43
H23   2    0.192403    0.869521    0.079839    11.00000   -1.20000
AFIX   0
C15   1    0.257808    1.148309    0.907668    11.00000    0.05649    0.06322 =
         0.03614   -0.00297    0.00925   -0.01279
AFIX  43
H15   2    0.308708    1.157155    0.835397    11.00000   -1.20000
AFIX   0
C24   1    0.275651    0.789736    0.113301    11.00000    0.06111    0.07270 =
         0.04206   -0.00971   -0.00084    0.00515
AFIX  43
H24   2    0.237770    0.775060    0.038430    11.00000   -1.20000
AFIX   0

N5    4    0.318904    0.956519    0.687508    11.00000    0.06930    0.05767 =
         0.04730   -0.00290    0.00507   -0.00174
N9    4    0.177073    1.100975    0.673263    11.00000    0.06144    0.05304 =
         0.03625    0.00094    0.00264   -0.00758
C14   1    0.222128    1.191138    0.987311    11.00000    0.06184    0.06211 =
         0.04027   -0.00378    0.00721   -0.01161
AFIX  43
H14   2    0.249770    1.228503    0.969097    11.00000   -1.20000
AFIX   0
C13   1    0.144971    1.177925    1.094295    11.00000    0.05460    0.07294 =
         0.03658   -0.00711    0.00249   -0.00382
C25   1    0.361009    0.755629    0.201171    11.00000    0.05442    0.06336 =
         0.04924   -0.00145    0.01091    0.00104
C2    1    0.254072    1.044878    0.852127    11.00000    0.05065    0.05922 =
         0.03570    0.00092    0.00289   -0.00863
C10   1    0.218629    1.092141    0.934123    11.00000    0.05192    0.05969 =
         0.03211   -0.00079    0.00111   -0.00718
C19   1    0.263579    0.929752    0.273231    11.00000    0.05329    0.06499 =
         0.03767   -0.00100    0.00814   -0.00357
C26   1    0.417254    0.776618    0.312772    11.00000    0.06263    0.07450 =
         0.04249    0.00678    0.00518    0.00756
AFIX  43
H26   2    0.475564    0.753144    0.370818    11.00000   -1.20000
AFIX   0
C22   1    0.300303    0.868670    0.250976    11.00000    0.04487    0.06469 =
         0.03398   -0.00209    0.00644   -0.00068
C3    1    0.307016    0.991540    0.889250    11.00000    0.06871    0.06437 =
         0.03978    0.00304   -0.00136   -0.00317
AFIX  43
H3    2    0.321808    0.983308    0.970586    11.00000   -1.20000
AFIX   0
C17   1    0.234006    1.004911    0.420283    11.00000    0.05101    0.06466 =
         0.03664   -0.00320    0.00692   -0.00796
AFIX  43
H17   2    0.208116    1.028108    0.354110    11.00000   -1.20000
AFIX   0
C4    1    0.338723    0.949579    0.804916    11.00000    0.07605    0.05902 =
         0.05145    0.00257    0.00258    0.00244
AFIX  43
H4    2    0.376587    0.914126    0.833473    11.00000   -1.20000
AFIX   0
C8    1    0.174133    1.087828    0.556959    11.00000    0.05392    0.05800 =
         0.03619   -0.00011    0.00300   -0.01063
C27   1    0.385793    0.833075    0.337268    11.00000    0.05995    0.07261 =
         0.03134   -0.00032    0.00330    0.00336
AFIX  43
H27   2    0.422422    0.847417    0.412633    11.00000   -1.20000
AFIX   0
C21   1    0.113279    1.131978    0.467221    11.00000    0.09679    0.06583 =
         0.03845    0.00371    0.00225   -0.00195
AFIX 137
H21A  2    0.004009    1.118871    0.419721    11.00000   -1.50000
H21B  2    0.214585    1.139333    0.416213    11.00000   -1.50000
H21C  2    0.082092    1.166133    0.507995    11.00000   -1.50000
AFIX   0
C11   1    0.144354    1.079738    1.044269    11.00000    0.07153    0.06437 =
         0.03361    0.00557    0.00416   -0.00911
AFIX  43
H11   2    0.120253    1.042356    1.064291    11.00000   -1.20000
AFIX   0
C18   1    0.272169    0.951066    0.396744    11.00000    0.05180    0.06603 =
         0.03710   -0.00213    0.00586   -0.00434
AFIX  43
H18   2    0.304862    0.926495    0.459634    11.00000   -1.20000
AFIX   0
C6    1    0.265247    1.008379    0.650026    11.00000    0.04817    0.05468 =
         0.03918   -0.00413    0.00432   -0.00725
C12   1    0.106596    1.122569    1.123418    11.00000    0.07048    0.07561 =
         0.03229    0.00306    0.00975   -0.00811
AFIX  43
H12   2    0.055626    1.114114    1.195870    11.00000   -1.20000
AFIX   0
C7    1    0.227836    1.031730    0.535681    11.00000    0.04732    0.06031 =
         0.03812   -0.00421    0.00561   -0.00931
O7    5    0.223673    0.960930    0.187212    11.00000    0.11477    0.06470 =
         0.03919    0.00430    0.00428    0.00392
HKLF 4


REM
REM wR2 = 0.1246, GooF = S = 1.030, Restrained GooF = 1.030 for all data
REM R1 = 0.0422 for 3041 Fo > 4sig(Fo) and 0.0533 for all 3799 data
REM 254 parameters refined using 0 restraints

END

WGHT      0.0617      0.2378

REM Instructions for potential hydrogen bonds
EQIV $1 x, y, z+1
HTAB C3 O7_$1
EQIV $2 x, -y+3/2, z+1/2
HTAB C4 Cl28_$2
HTAB C18 N5

REM Highest difference peak  0.151,  deepest hole -0.320,  1-sigma level  0.043
Q1    1   0.2575  1.0167  0.5722  11.00000  0.05    0.15
Q2    1   0.2340  1.0738  0.8943  11.00000  0.05    0.15
Q3    1   0.1180  1.1914  0.7989  11.00000  0.05    0.14
Q4    1   0.2036  1.2504  0.9841  11.00000  0.05    0.14
Q5    1   0.2345  1.0185  0.5073  11.00000  0.05    0.14
Q6    1   0.2647  1.0318  0.6906  11.00000  0.05    0.13
Q7    1   0.2516  0.9413  0.3684  11.00000  0.05    0.13
Q8    1   0.2183  1.0623  0.5465  11.00000  0.05    0.13
Q9    1   0.4345  0.7102  0.3430  11.00000  0.05    0.13
Q10   1   0.3998  0.9518  0.6583  11.00000  0.05    0.13
Q11   1   0.2572  1.1689  0.8108  11.00000  0.05    0.13
Q12   1   0.1343  1.1376  0.7236  11.00000  0.05    0.13
Q13   1  -0.0328  1.1592  0.5072  11.00000  0.05    0.12
Q14   1  -0.0015  1.1980  1.2149  11.00000  0.05    0.12
Q15   1   0.3955  0.7700  0.2606  11.00000  0.05    0.12
Q16   1  -0.0617  1.0536  0.4351  11.00000  0.05    0.12
Q17   1   0.1597  1.1802  1.0563  11.00000  0.05    0.12
Q18   1   0.1037  1.2062  0.3675  11.00000  0.05    0.12
Q19   1   0.2321  0.9281  0.5132  11.00000  0.05    0.12
Q20   1   0.3043  0.7909 -0.0031  11.00000  0.05    0.11
;
_shelx_res_checksum              25866
####################################################################### 
# 
# This file contains crystal structure data downloaded from the 
# Cambridge Structural Database (CSD) hosted by the Cambridge 
# Crystallographic Data Centre (CCDC).
# 
# Full information about CCDC data access policies and citation 
# guidelines are available at http://www.ccdc.cam.ac.uk/access/V1 
# 
# Audit and citation data items may have been added by the CCDC. 
# Please retain this information to preserve the provenance of 
# this file and to allow appropriate attribution of the data. 
# 
#######################################################################

data_Compound_3a
_database_code_depnum_ccdc_archive 'CCDC 2358588'
loop_
_audit_author_name
_audit_author_address
'Mario Macias'
;Departamento de Quimica, Universidad de los Andes, Bogota
Colombia
;
_audit_update_record             
;
2024-05-27 deposited with the CCDC.	2025-01-10 downloaded from the CCDC.
;

_audit_creation_method           SHELXL-2018/3
_shelx_SHELXL_version_number     2018/3
_chemical_name_systematic        ?
_chemical_name_common            ?
_chemical_melting_point          ?
_chemical_formula_moiety         'C15 H13 N3 O'
_chemical_formula_sum            'C15 H13 N3 O'
_chemical_formula_weight         251.28

loop_
_atom_type_symbol
_atom_type_description
_atom_type_scat_dispersion_real
_atom_type_scat_dispersion_imag
_atom_type_scat_source
C C 0.0181 0.0091 'International Tables Vol C Tables 4.2.6.8 and 6.1.1.4'
H H 0.0000 0.0000 'International Tables Vol C Tables 4.2.6.8 and 6.1.1.4'
N N 0.0311 0.0180 'International Tables Vol C Tables 4.2.6.8 and 6.1.1.4'
O O 0.0492 0.0322 'International Tables Vol C Tables 4.2.6.8 and 6.1.1.4'

_space_group_crystal_system      triclinic
_space_group_IT_number           2
_space_group_name_H-M_alt        'P -1'
_space_group_name_Hall           '-P 1'

_shelx_space_group_comment       
;
The symmetry employed for this shelxl refinement is uniquely defined
by the following loop, which should always be used as a source of
symmetry information in preference to the above space-group names.
They are only intended as comments.
;

loop_
_space_group_symop_operation_xyz
'x, y, z'
'-x, -y, -z'

_cell_length_a                   6.9160(8)
_cell_length_b                   8.9551(8)
_cell_length_c                   10.3411(6)
_cell_angle_alpha                95.113(6)
_cell_angle_beta                 98.415(8)
_cell_angle_gamma                90.754(8)
_cell_volume                     630.82(10)
_cell_formula_units_Z            2
_cell_measurement_temperature    298(2)
_cell_measurement_reflns_used    4298
_cell_measurement_theta_min      4.3430
_cell_measurement_theta_max      75.9840

_exptl_crystal_description       parallelepiped
_exptl_crystal_colour            ?
_exptl_crystal_density_meas      ?
_exptl_crystal_density_method    ?
_exptl_crystal_density_diffrn    1.323
_exptl_crystal_F_000             264
_exptl_transmission_factor_min   ?
_exptl_transmission_factor_max   ?
_exptl_crystal_size_max          0.220
_exptl_crystal_size_mid          0.190
_exptl_crystal_size_min          0.180
_exptl_absorpt_coefficient_mu    0.691
_shelx_estimated_absorpt_T_min   0.863
_shelx_estimated_absorpt_T_max   0.886
_exptl_absorpt_correction_type   multi-scan
_exptl_absorpt_correction_T_min  0.87324
_exptl_absorpt_correction_T_max  1.00000
_exptl_absorpt_process_details   
;
CrysAlisPro 1.171.41.119a (Rigaku Oxford Diffraction, 2021)
Empirical absorption correction using spherical harmonics,
implemented in SCALE3 ABSPACK scaling algorithm.
;
_exptl_absorpt_special_details   ?
_diffrn_ambient_temperature      298(2)
_diffrn_radiation_wavelength     1.54184
_diffrn_radiation_type           CuK\a
_diffrn_source                   
'SuperNova (Cu) micro-focus sealed X-ray Source'
_diffrn_measurement_device       'four-circle diffractometer'
_diffrn_measurement_device_type  'SuperNova, Dual, Cu at zero, Atlas'
_diffrn_measurement_method       '\w scans'
_diffrn_detector                 'CCD plate'
_diffrn_detector_type            Atlas
_diffrn_detector_area_resol_mean 10.6144
_diffrn_reflns_number            7396
_diffrn_reflns_av_unetI/netI     0.0212
_diffrn_reflns_av_R_equivalents  0.0253
_diffrn_reflns_limit_h_min       -8
_diffrn_reflns_limit_h_max       8
_diffrn_reflns_limit_k_min       -8
_diffrn_reflns_limit_k_max       11
_diffrn_reflns_limit_l_min       -13
_diffrn_reflns_limit_l_max       12
_diffrn_reflns_theta_min         4.340
_diffrn_reflns_theta_max         76.567
_diffrn_reflns_theta_full        67.684
_diffrn_measured_fraction_theta_max 0.976
_diffrn_measured_fraction_theta_full 0.999
_diffrn_reflns_Laue_measured_fraction_max 0.976
_diffrn_reflns_Laue_measured_fraction_full 0.999
_diffrn_reflns_point_group_measured_fraction_max 0.976
_diffrn_reflns_point_group_measured_fraction_full 0.999
_reflns_number_total             2594
_reflns_number_gt                2259
_reflns_threshold_expression     'I > 2\s(I)'
_reflns_Friedel_coverage         0.000
_reflns_Friedel_fraction_max     .
_reflns_Friedel_fraction_full    .

_reflns_special_details          
;
 Reflections were merged by SHELXL according to the crystal
 class for the calculation of statistics and refinement.
 
 _reflns_Friedel_fraction is defined as the number of unique
 Friedel pairs measured divided by the number that would be
 possible theoretically, ignoring centric projections and
 systematic absences.
;

_computing_data_collection       'CrysAlisPro 1.171.41.119a (Rigaku OD, 2021)'
_computing_cell_refinement       'CrysAlisPro 1.171.41.119a (Rigaku OD, 2021)'
_computing_data_reduction        'CrysAlisPro 1.171.41.119a (Rigaku OD, 2021)'
_computing_structure_solution    'Superflip (Palatinus & Chapuis, 2007)'
_computing_structure_refinement  'SHELXL-2018/3 (Sheldrick, 2018)'
_computing_molecular_graphics    'Mercury (Macrae et al., 2008)'
_computing_publication_material  'SHELXL-2018/3 (Sheldrick, 2018)'
_refine_special_details          ?
_refine_ls_structure_factor_coef Fsqd
_refine_ls_matrix_type           full
_refine_ls_weighting_scheme      calc
_refine_ls_weighting_details     
'w=1/[\s^2^(Fo^2^)+(0.0715P)^2^+0.1393P] where P=(Fo^2^+2Fc^2^)/3'
_atom_sites_solution_primary     iterative
_atom_sites_solution_secondary   difmap
_atom_sites_solution_hydrogens   geom
_refine_ls_hydrogen_treatment    constr
_refine_ls_extinction_method     none
_refine_ls_extinction_coef       .
_refine_ls_number_reflns         2594
_refine_ls_number_parameters     174
_refine_ls_number_restraints     0
_refine_ls_R_factor_all          0.0573
_refine_ls_R_factor_gt           0.0496
_refine_ls_wR_factor_ref         0.1429
_refine_ls_wR_factor_gt          0.1358
_refine_ls_goodness_of_fit_ref   1.065
_refine_ls_restrained_S_all      1.065
_refine_ls_shift/su_max          0.000
_refine_ls_shift/su_mean         0.000

loop_
_atom_site_label
_atom_site_type_symbol
_atom_site_fract_x
_atom_site_fract_y
_atom_site_fract_z
_atom_site_U_iso_or_equiv
_atom_site_adp_type
_atom_site_occupancy
_atom_site_site_symmetry_order
_atom_site_calc_flag
_atom_site_refinement_flags_posn
_atom_site_refinement_flags_adp
_atom_site_refinement_flags_occupancy
_atom_site_disorder_assembly
_atom_site_disorder_group
N8 N 0.24331(19) 0.18619(14) 0.42375(13) 0.0466(3) Uani 1 1 d . . . . .
N6 N 0.2308(2) -0.04692(14) 0.28943(13) 0.0473(3) Uani 1 1 d . . . . .
C7 C 0.24033(19) 0.03606(16) 0.40551(15) 0.0411(3) Uani 1 1 d . . . . .
N5 N 0.2304(2) -0.19731(14) 0.30615(14) 0.0502(3) Uani 1 1 d . . . . .
C3 C 0.2463(2) -0.06464(15) 0.50345(15) 0.0420(3) Uani 1 1 d . . . . .
O11 O 0.2314(3) 0.14481(15) 0.88072(13) 0.0768(4) Uani 1 1 d . . . . .
C1 C 0.2563(2) 0.15034(16) 0.65624(15) 0.0435(3) Uani 1 1 d . . . . .
C2 C 0.2527(2) -0.00469(16) 0.63244(15) 0.0438(3) Uani 1 1 d . . . . .
H2 H 0.254455 -0.066154 0.700482 0.053 Uiso 1 1 calc R U . . .
C9 C 0.2518(2) 0.23835(16) 0.54897(16) 0.0460(3) Uani 1 1 d . . . . .
H9 H 0.254984 0.341959 0.567663 0.055 Uiso 1 1 calc R U . . .
C4 C 0.2398(2) -0.20941(17) 0.43317(17) 0.0470(4) Uani 1 1 d . . . . .
C10 C 0.2544(2) 0.22090(18) 0.79177(16) 0.0506(4) Uani 1 1 d . . . . .
C14 C 0.2784(2) 0.38799(18) 0.81847(15) 0.0497(4) Uani 1 1 d . . . . .
C18 C 0.4816(3) 0.6102(2) 0.8457(2) 0.0714(5) Uani 1 1 d . . . . .
H18 H 0.602180 0.656508 0.843631 0.086 Uiso 1 1 calc R U . . .
C15 C 0.1264(3) 0.4719(2) 0.8550(2) 0.0700(5) Uani 1 1 d . . . . .
H15 H 0.006493 0.425778 0.859330 0.084 Uiso 1 1 calc R U . . .
C12 C 0.2250(3) 0.0032(2) 0.15959(17) 0.0635(5) Uani 1 1 d . . . . .
H12A H 0.207805 0.109648 0.163880 0.095 Uiso 1 1 calc R U . . .
H12B H 0.118001 -0.046521 0.101408 0.095 Uiso 1 1 calc R U . . .
H12C H 0.345466 -0.020252 0.127439 0.095 Uiso 1 1 calc R U . . .
C19 C 0.4563(3) 0.4584(2) 0.81295(19) 0.0612(5) Uani 1 1 d . . . . .
H19 H 0.558827 0.402730 0.786998 0.073 Uiso 1 1 calc R U . . .
C13 C 0.2444(3) -0.35861(18) 0.4867(2) 0.0612(5) Uani 1 1 d . . . . .
H13A H 0.214832 -0.435977 0.415740 0.092 Uiso 1 1 calc R U . . .
H13B H 0.149133 -0.362792 0.545196 0.092 Uiso 1 1 calc R U . . .
H13C H 0.372121 -0.373203 0.533554 0.092 Uiso 1 1 calc R U . . .
C17 C 0.3295(4) 0.6943(2) 0.88155(19) 0.0728(6) Uani 1 1 d . . . . .
H17 H 0.346608 0.797101 0.903133 0.087 Uiso 1 1 calc R U . . .
C16 C 0.1532(4) 0.6254(2) 0.8852(2) 0.0814(6) Uani 1 1 d . . . . .
H16 H 0.049815 0.682254 0.908187 0.098 Uiso 1 1 calc R U . . .

loop_
_atom_site_aniso_label
_atom_site_aniso_U_11
_atom_site_aniso_U_22
_atom_site_aniso_U_33
_atom_site_aniso_U_23
_atom_site_aniso_U_13
_atom_site_aniso_U_12
N8 0.0527(7) 0.0381(6) 0.0492(7) 0.0073(5) 0.0065(5) -0.0022(5)
N6 0.0518(7) 0.0419(7) 0.0485(7) 0.0037(5) 0.0087(5) -0.0012(5)
C7 0.0358(7) 0.0388(7) 0.0487(8) 0.0052(6) 0.0054(5) -0.0011(5)
N5 0.0524(7) 0.0388(7) 0.0592(8) 0.0011(6) 0.0099(6) -0.0001(5)
C3 0.0362(6) 0.0370(7) 0.0527(8) 0.0074(6) 0.0043(5) 0.0000(5)
O11 0.1214(13) 0.0580(8) 0.0517(7) 0.0093(6) 0.0146(7) -0.0141(8)
C1 0.0424(7) 0.0402(8) 0.0470(8) 0.0048(6) 0.0038(6) -0.0015(6)
C2 0.0433(7) 0.0384(7) 0.0496(8) 0.0106(6) 0.0031(6) -0.0001(6)
C9 0.0512(8) 0.0335(7) 0.0525(8) 0.0042(6) 0.0056(6) -0.0012(6)
C4 0.0433(7) 0.0378(8) 0.0593(9) 0.0039(6) 0.0065(6) 0.0011(6)
C10 0.0566(9) 0.0462(8) 0.0479(8) 0.0049(6) 0.0037(7) -0.0038(7)
C14 0.0590(9) 0.0453(8) 0.0432(7) 0.0011(6) 0.0049(6) -0.0019(7)
C18 0.0821(13) 0.0551(11) 0.0749(13) -0.0006(9) 0.0110(10) -0.0172(9)
C15 0.0632(11) 0.0631(12) 0.0836(14) -0.0005(10) 0.0148(9) 0.0026(9)
C12 0.0841(13) 0.0588(10) 0.0483(9) 0.0060(7) 0.0126(8) -0.0077(9)
C19 0.0634(10) 0.0515(9) 0.0692(11) -0.0002(8) 0.0151(8) -0.0038(8)
C13 0.0723(11) 0.0383(8) 0.0735(11) 0.0080(8) 0.0106(9) 0.0015(7)
C17 0.1138(18) 0.0454(9) 0.0569(10) -0.0021(8) 0.0097(10) -0.0038(10)
C16 0.0925(16) 0.0604(12) 0.0916(16) -0.0046(11) 0.0201(12) 0.0214(11)

_geom_special_details            
;
 All esds (except the esd in the dihedral angle between two l.s. planes)
 are estimated using the full covariance matrix.  The cell esds are taken
 into account individually in the estimation of esds in distances, angles
 and torsion angles; correlations between esds in cell parameters are only
 used when they are defined by crystal symmetry.  An approximate (isotropic)
 treatment of cell esds is used for estimating esds involving l.s. planes.
;

loop_
_geom_bond_atom_site_label_1
_geom_bond_atom_site_label_2
_geom_bond_distance
_geom_bond_site_symmetry_2
_geom_bond_publ_flag
N8 C9 1.330(2) . ?
N8 C7 1.3403(19) . ?
N6 C7 1.347(2) . ?
N6 N5 1.3730(18) . ?
N6 C12 1.449(2) . ?
C7 C3 1.412(2) . ?
N5 C4 1.320(2) . ?
C3 C2 1.387(2) . ?
C3 C4 1.425(2) . ?
O11 C10 1.219(2) . ?
C1 C2 1.387(2) . ?
C1 C9 1.414(2) . ?
C1 C10 1.487(2) . ?
C4 C13 1.490(2) . ?
C10 C14 1.500(2) . ?
C14 C15 1.378(3) . ?
C14 C19 1.386(2) . ?
C18 C19 1.374(3) . ?
C18 C17 1.377(3) . ?
C15 C16 1.386(3) . ?
C17 C16 1.366(3) . ?

loop_
_geom_angle_atom_site_label_1
_geom_angle_atom_site_label_2
_geom_angle_atom_site_label_3
_geom_angle
_geom_angle_site_symmetry_1
_geom_angle_site_symmetry_3
_geom_angle_publ_flag
C9 N8 C7 113.27(13) . . ?
C7 N6 N5 110.93(13) . . ?
C7 N6 C12 128.70(14) . . ?
N5 N6 C12 120.36(14) . . ?
N8 C7 N6 126.11(14) . . ?
N8 C7 C3 126.72(14) . . ?
N6 C7 C3 107.17(13) . . ?
C4 N5 N6 107.08(13) . . ?
C2 C3 C7 117.80(13) . . ?
C2 C3 C4 137.77(14) . . ?
C7 C3 C4 104.42(14) . . ?
C2 C1 C9 118.83(14) . . ?
C2 C1 C10 119.94(14) . . ?
C9 C1 C10 121.15(14) . . ?
C3 C2 C1 117.56(13) . . ?
N8 C9 C1 125.81(14) . . ?
N5 C4 C3 110.40(14) . . ?
N5 C4 C13 121.42(15) . . ?
C3 C4 C13 128.18(16) . . ?
O11 C10 C1 120.84(15) . . ?
O11 C10 C14 119.81(15) . . ?
C1 C10 C14 119.35(14) . . ?
C15 C14 C19 119.44(16) . . ?
C15 C14 C10 120.12(16) . . ?
C19 C14 C10 120.36(15) . . ?
C19 C18 C17 120.35(19) . . ?
C14 C15 C16 119.59(19) . . ?
C18 C19 C14 120.23(18) . . ?
C16 C17 C18 119.50(18) . . ?
C17 C16 C15 120.9(2) . . ?

loop_
_geom_torsion_atom_site_label_1
_geom_torsion_atom_site_label_2
_geom_torsion_atom_site_label_3
_geom_torsion_atom_site_label_4
_geom_torsion
_geom_torsion_site_symmetry_1
_geom_torsion_site_symmetry_2
_geom_torsion_site_symmetry_3
_geom_torsion_site_symmetry_4
_geom_torsion_publ_flag
C9 N8 C7 N6 179.56(14) . . . . ?
C9 N8 C7 C3 -0.4(2) . . . . ?
N5 N6 C7 N8 -179.99(13) . . . . ?
C12 N6 C7 N8 1.1(3) . . . . ?
N5 N6 C7 C3 -0.05(16) . . . . ?
C12 N6 C7 C3 -178.92(15) . . . . ?
C7 N6 N5 C4 -0.05(17) . . . . ?
C12 N6 N5 C4 178.93(15) . . . . ?
N8 C7 C3 C2 1.1(2) . . . . ?
N6 C7 C3 C2 -178.79(12) . . . . ?
N8 C7 C3 C4 -179.95(14) . . . . ?
N6 C7 C3 C4 0.12(15) . . . . ?
C7 C3 C2 C1 -1.1(2) . . . . ?
C4 C3 C2 C1 -179.56(16) . . . . ?
C9 C1 C2 C3 0.5(2) . . . . ?
C10 C1 C2 C3 177.30(13) . . . . ?
C7 N8 C9 C1 -0.4(2) . . . . ?
C2 C1 C9 N8 0.3(2) . . . . ?
C10 C1 C9 N8 -176.46(14) . . . . ?
N6 N5 C4 C3 0.12(17) . . . . ?
N6 N5 C4 C13 -179.30(14) . . . . ?
C2 C3 C4 N5 178.42(16) . . . . ?
C7 C3 C4 N5 -0.15(16) . . . . ?
C2 C3 C4 C13 -2.2(3) . . . . ?
C7 C3 C4 C13 179.22(15) . . . . ?
C2 C1 C10 O11 -6.8(2) . . . . ?
C9 C1 C10 O11 169.91(16) . . . . ?
C2 C1 C10 C14 173.98(14) . . . . ?
C9 C1 C10 C14 -9.3(2) . . . . ?
O11 C10 C14 C15 -65.4(2) . . . . ?
C1 C10 C14 C15 113.83(19) . . . . ?
O11 C10 C14 C19 111.4(2) . . . . ?
C1 C10 C14 C19 -69.3(2) . . . . ?
C19 C14 C15 C16 0.2(3) . . . . ?
C10 C14 C15 C16 177.09(19) . . . . ?
C17 C18 C19 C14 -1.4(3) . . . . ?
C15 C14 C19 C18 1.1(3) . . . . ?
C10 C14 C19 C18 -175.79(17) . . . . ?
C19 C18 C17 C16 0.4(3) . . . . ?
C18 C17 C16 C15 0.9(4) . . . . ?
C14 C15 C16 C17 -1.2(4) . . . . ?

_refine_diff_density_max         0.248
_refine_diff_density_min         -0.185
_refine_diff_density_rms         0.042

_shelx_res_file                  
;
TITL
    2023Uniandes_Cu_53_CCE-136-JP_auto.res
    created by SHELXL-2018/3 at 14:16:00 on 27-May-2024
CELL 1.54184 6.91595 8.95511 10.34112 95.1134 98.4146 90.7537
ZERR 2 0.00081 0.00079 0.0006 0.0064 0.0077 0.0083
LATT 1
SFAC C H N O
UNIT 30 26 6 2
LIST 4 ! automatically inserted. Change 6 to 4 for CHECKCIF!!
L.S. 10
PLAN  10
FMAP 2
TEMP 25
SIZE 0.22 0.19 0.18
BOND 4H
OMIT -3  10   0
HTAB
CONF
ACTA
WGHT    0.071500    0.139300
FVAR       8.48595
N8    3    0.243306    0.186186    0.423754    11.00000    0.05271    0.03812 =
         0.04925    0.00733    0.00646   -0.00218
N6    3    0.230835   -0.046922    0.289431    11.00000    0.05184    0.04190 =
         0.04848    0.00370    0.00872   -0.00125
C7    1    0.240327    0.036059    0.405506    11.00000    0.03580    0.03879 =
         0.04866    0.00516    0.00540   -0.00110
N5    3    0.230397   -0.197311    0.306152    11.00000    0.05239    0.03876 =
         0.05920    0.00106    0.00991   -0.00006
C3    1    0.246273   -0.064645    0.503452    11.00000    0.03625    0.03700 =
         0.05268    0.00738    0.00433    0.00004
O11   4    0.231432    0.144812    0.880723    11.00000    0.12140    0.05805 =
         0.05168    0.00926    0.01458   -0.01410
C1    1    0.256336    0.150339    0.656243    11.00000    0.04241    0.04016 =
         0.04703    0.00478    0.00377   -0.00146
C2    1    0.252678   -0.004687    0.632442    11.00000    0.04331    0.03845 =
         0.04963    0.01055    0.00309   -0.00013
AFIX  43
H2    2    0.254455   -0.066154    0.700482    11.00000   -1.20000
AFIX   0
C9    1    0.251775    0.238353    0.548971    11.00000    0.05124    0.03354 =
         0.05251    0.00421    0.00562   -0.00115
AFIX  43
H9    2    0.254984    0.341959    0.567663    11.00000   -1.20000
AFIX   0
C4    1    0.239789   -0.209414    0.433173    11.00000    0.04334    0.03778 =
         0.05934    0.00389    0.00651    0.00111
C10   1    0.254369    0.220901    0.791772    11.00000    0.05658    0.04617 =
         0.04786    0.00492    0.00365   -0.00383
C14   1    0.278387    0.387985    0.818473    11.00000    0.05905    0.04531 =
         0.04323    0.00112    0.00491   -0.00186
C18   1    0.481626    0.610249    0.845696    11.00000    0.08214    0.05508 =
         0.07494   -0.00058    0.01098   -0.01716
AFIX  43
H18   2    0.602180    0.656508    0.843631    11.00000   -1.20000
AFIX   0
C15   1    0.126364    0.471868    0.854974    11.00000    0.06316    0.06313 =
         0.08364   -0.00050    0.01483    0.00256
AFIX  43
H15   2    0.006493    0.425778    0.859330    11.00000   -1.20000
AFIX   0
C12   1    0.225038    0.003215    0.159592    11.00000    0.08411    0.05878 =
         0.04830    0.00596    0.01262   -0.00773
AFIX 137
H12A  2    0.207805    0.109648    0.163880    11.00000   -1.50000
H12B  2    0.118001   -0.046521    0.101408    11.00000   -1.50000
H12C  2    0.345466   -0.020252    0.127439    11.00000   -1.50000
AFIX   0
C19   1    0.456276    0.458418    0.812952    11.00000    0.06336    0.05153 =
         0.06923   -0.00020    0.01510   -0.00380
AFIX  43
H19   2    0.558827    0.402730    0.786998    11.00000   -1.20000
AFIX   0
C13   1    0.244377   -0.358613    0.486673    11.00000    0.07230    0.03826 =
         0.07355    0.00797    0.01063    0.00149
AFIX 137
H13A  2    0.214832   -0.435977    0.415740    11.00000   -1.50000
H13B  2    0.149133   -0.362792    0.545196    11.00000   -1.50000
H13C  2    0.372121   -0.373203    0.533554    11.00000   -1.50000
AFIX   0
C17   1    0.329476    0.694251    0.881546    11.00000    0.11377    0.04539 =
         0.05687   -0.00214    0.00969   -0.00383
AFIX  43
H17   2    0.346608    0.797101    0.903133    11.00000   -1.20000
AFIX   0
C16   1    0.153198    0.625398    0.885166    11.00000    0.09255    0.06044 =
         0.09161   -0.00462    0.02014    0.02144
AFIX  43
H16   2    0.049815    0.682254    0.908187    11.00000   -1.20000
AFIX   0
HKLF 4


REM
REM wR2 = 0.1429, GooF = S = 1.065, Restrained GooF = 1.065 for all data
REM R1 = 0.0496 for 2259 Fo > 4sig(Fo) and 0.0573 for all 2594 data
REM 174 parameters refined using 0 restraints

END

WGHT      0.0715      0.1393

REM Instructions for potential hydrogen bonds
EQIV $1 -x, -y, -z+1
HTAB C12 O11_$1

REM Highest difference peak  0.248,  deepest hole -0.185,  1-sigma level  0.042
Q1    1   0.2398 -0.0084  0.4669  11.00000  0.05    0.25
Q2    1   0.2463 -0.1509  0.4805  11.00000  0.05    0.23
Q3    1   0.2442  0.1851  0.7034  11.00000  0.05    0.20
Q4    1   0.2509  0.1839  0.6188  11.00000  0.05    0.20
Q5    1   0.2306  0.0864  0.6480  11.00000  0.05    0.19
Q6    1   0.2258 -0.0921  0.0955  11.00000  0.05    0.19
Q7    1   0.2581  0.3147  0.8065  11.00000  0.05    0.16
Q8    1   0.2494  0.0215  0.8448  11.00000  0.05    0.16
Q9    1   0.2297  0.1130  0.4274  11.00000  0.05    0.16
Q10   1   0.2468 -0.0033  0.3476  11.00000  0.05    0.14
;
_shelx_res_checksum              11975
####################################################################### 
# 
# This file contains crystal structure data downloaded from the 
# Cambridge Structural Database (CSD) hosted by the Cambridge 
# Crystallographic Data Centre (CCDC).
# 
# Full information about CCDC data access policies and citation 
# guidelines are available at http://www.ccdc.cam.ac.uk/access/V1 
# 
# Audit and citation data items may have been added by the CCDC. 
# Please retain this information to preserve the provenance of 
# this file and to allow appropriate attribution of the data. 
# 
#######################################################################

data_Compound_2b
_database_code_depnum_ccdc_archive 'CCDC 2358587'
loop_
_audit_author_name
_audit_author_address
'Mario Macias'
;Departamento de Quimica, Universidad de los Andes, Bogota
Colombia
;
_audit_update_record             
;
2024-05-27 deposited with the CCDC.	2025-01-10 downloaded from the CCDC.
;

_audit_creation_method           SHELXL-2018/3
_shelx_SHELXL_version_number     2018/3
_chemical_name_systematic        ?
_chemical_name_common            ?
_chemical_melting_point          ?
_chemical_formula_moiety         'C14 H10 Cl N3 O'
_chemical_formula_sum            'C14 H10 Cl N3 O'
_chemical_formula_weight         271.70

loop_
_atom_type_symbol
_atom_type_description
_atom_type_scat_dispersion_real
_atom_type_scat_dispersion_imag
_atom_type_scat_source
C C 0.0181 0.0091 'International Tables Vol C Tables 4.2.6.8 and 6.1.1.4'
H H 0.0000 0.0000 'International Tables Vol C Tables 4.2.6.8 and 6.1.1.4'
Cl Cl 0.3639 0.7018 'International Tables Vol C Tables 4.2.6.8 and 6.1.1.4'
N N 0.0311 0.0180 'International Tables Vol C Tables 4.2.6.8 and 6.1.1.4'
O O 0.0492 0.0322 'International Tables Vol C Tables 4.2.6.8 and 6.1.1.4'

_space_group_crystal_system      triclinic
_space_group_IT_number           2
_space_group_name_H-M_alt        'P -1'
_space_group_name_Hall           '-P 1'

_shelx_space_group_comment       
;
The symmetry employed for this shelxl refinement is uniquely defined
by the following loop, which should always be used as a source of
symmetry information in preference to the above space-group names.
They are only intended as comments.
;

loop_
_space_group_symop_operation_xyz
'x, y, z'
'-x, -y, -z'

_cell_length_a                   6.1624(4)
_cell_length_b                   9.2368(9)
_cell_length_c                   11.2678(9)
_cell_angle_alpha                89.961(7)
_cell_angle_beta                 81.987(6)
_cell_angle_gamma                79.955(7)
_cell_volume                     625.19(9)
_cell_formula_units_Z            2
_cell_measurement_temperature    298(2)
_cell_measurement_reflns_used    4035
_cell_measurement_theta_min      3.8120
_cell_measurement_theta_max      76.0580

_exptl_crystal_description       parallelepiped
_exptl_crystal_colour            ?
_exptl_crystal_density_meas      ?
_exptl_crystal_density_method    ?
_exptl_crystal_density_diffrn    1.443
_exptl_crystal_F_000             280
_exptl_transmission_factor_min   ?
_exptl_transmission_factor_max   ?
_exptl_crystal_size_max          0.210
_exptl_crystal_size_mid          0.190
_exptl_crystal_size_min          0.180
_exptl_absorpt_coefficient_mu    2.664
_shelx_estimated_absorpt_T_min   0.605
_shelx_estimated_absorpt_T_max   0.646
_exptl_absorpt_correction_type   multi-scan
_exptl_absorpt_correction_T_min  0.67885
_exptl_absorpt_correction_T_max  1.00000
_exptl_absorpt_process_details   
;
CrysAlisPro 1.171.41.119a (Rigaku Oxford Diffraction, 2021)
Empirical absorption correction using spherical harmonics,
implemented in SCALE3 ABSPACK scaling algorithm.
;
_exptl_absorpt_special_details   ?
_diffrn_ambient_temperature      298(2)
_diffrn_radiation_wavelength     1.54184
_diffrn_radiation_type           CuK\a
_diffrn_source                   
'SuperNova (Cu) micro-focus sealed X-ray Source'
_diffrn_measurement_device       'four-circle diffractometer'
_diffrn_measurement_device_type  'SuperNova, Dual, Cu at zero, Atlas'
_diffrn_measurement_method       '\w scans'
_diffrn_detector                 'CCD plate'
_diffrn_detector_type            Atlas
_diffrn_detector_area_resol_mean 10.6144
_diffrn_reflns_number            6224
_diffrn_reflns_av_unetI/netI     0.0360
_diffrn_reflns_av_R_equivalents  0.0333
_diffrn_reflns_limit_h_min       -7
_diffrn_reflns_limit_h_max       6
_diffrn_reflns_limit_k_min       -11
_diffrn_reflns_limit_k_max       11
_diffrn_reflns_limit_l_min       -12
_diffrn_reflns_limit_l_max       14
_diffrn_reflns_theta_min         3.963
_diffrn_reflns_theta_max         76.324
_diffrn_reflns_theta_full        67.684
_diffrn_measured_fraction_theta_max 0.982
_diffrn_measured_fraction_theta_full 1.000
_diffrn_reflns_Laue_measured_fraction_max 0.982
_diffrn_reflns_Laue_measured_fraction_full 1.000
_diffrn_reflns_point_group_measured_fraction_max 0.982
_diffrn_reflns_point_group_measured_fraction_full 1.000
_reflns_number_total             2574
_reflns_number_gt                2295
_reflns_threshold_expression     'I > 2\s(I)'
_reflns_Friedel_coverage         0.000
_reflns_Friedel_fraction_max     .
_reflns_Friedel_fraction_full    .

_reflns_special_details          
;
 Reflections were merged by SHELXL according to the crystal
 class for the calculation of statistics and refinement.
 
 _reflns_Friedel_fraction is defined as the number of unique
 Friedel pairs measured divided by the number that would be
 possible theoretically, ignoring centric projections and
 systematic absences.
;

_computing_data_collection       'CrysAlisPro 1.171.41.119a (Rigaku OD, 2021)'
_computing_cell_refinement       'CrysAlisPro 1.171.41.119a (Rigaku OD, 2021)'
_computing_data_reduction        'CrysAlisPro 1.171.41.119a (Rigaku OD, 2021)'
_computing_structure_solution    'Superflip (Palatinus & Chapuis, 2007)'
_computing_structure_refinement  'SHELXL-2018/3 (Sheldrick, 2018)'
_computing_molecular_graphics    'Mercury (Macrae et al., 2008)'
_computing_publication_material  'SHELXL-2018/3 (Sheldrick, 2018)'
_refine_special_details          ?
_refine_ls_structure_factor_coef Fsqd
_refine_ls_matrix_type           full
_refine_ls_weighting_scheme      calc
_refine_ls_weighting_details     
'w=1/[\s^2^(Fo^2^)+(0.0763P)^2^+0.1270P] where P=(Fo^2^+2Fc^2^)/3'
_atom_sites_solution_primary     iterative
_atom_sites_solution_secondary   difmap
_atom_sites_solution_hydrogens   geom
_refine_ls_hydrogen_treatment    constr
_refine_ls_extinction_method     none
_refine_ls_extinction_coef       .
_refine_ls_number_reflns         2574
_refine_ls_number_parameters     173
_refine_ls_number_restraints     0
_refine_ls_R_factor_all          0.0528
_refine_ls_R_factor_gt           0.0469
_refine_ls_wR_factor_ref         0.1327
_refine_ls_wR_factor_gt          0.1262
_refine_ls_goodness_of_fit_ref   1.039
_refine_ls_restrained_S_all      1.039
_refine_ls_shift/su_max          0.000
_refine_ls_shift/su_mean         0.000

loop_
_atom_site_label
_atom_site_type_symbol
_atom_site_fract_x
_atom_site_fract_y
_atom_site_fract_z
_atom_site_U_iso_or_equiv
_atom_site_adp_type
_atom_site_occupancy
_atom_site_site_symmetry_order
_atom_site_calc_flag
_atom_site_refinement_flags_posn
_atom_site_refinement_flags_adp
_atom_site_refinement_flags_occupancy
_atom_site_disorder_assembly
_atom_site_disorder_group
Cl19 Cl -0.23795(9) 0.49140(6) 0.75937(4) 0.0663(2) Uani 1 1 d . . . . .
N5 N 0.4266(2) -0.25968(17) -0.02682(13) 0.0482(4) Uani 1 1 d . . . . .
N6 N 0.2477(2) -0.14743(17) -0.00246(13) 0.0470(3) Uani 1 1 d . . . . .
H6 H 0.138397 -0.131362 -0.043391 0.056 Uiso 1 1 calc R U . . .
N8 N 0.1193(2) 0.05279(17) 0.14056(13) 0.0453(3) Uani 1 1 d . . . . .
C1 C 0.3762(3) 0.06335(18) 0.28461(14) 0.0414(3) Uani 1 1 d . . . . .
O11 O 0.6351(2) 0.1370(2) 0.39545(17) 0.0799(6) Uani 1 1 d . . . . .
C3 C 0.4654(3) -0.12744(18) 0.13529(14) 0.0395(3) Uani 1 1 d . . . . .
C2 C 0.5239(3) -0.05857(19) 0.23266(14) 0.0416(3) Uani 1 1 d . . . . .
H2 H 0.656862 -0.092686 0.261997 0.050 Uiso 1 1 calc R U . . .
C14 C 0.0586(3) 0.19166(19) 0.50842(16) 0.0459(4) Uani 1 1 d . . . . .
H14 H 0.021212 0.112693 0.469468 0.055 Uiso 1 1 calc R U . . .
C7 C 0.2647(3) -0.06552(18) 0.09369(14) 0.0396(3) Uani 1 1 d . . . . .
C13 C 0.2660(3) 0.23059(18) 0.47593(14) 0.0414(3) Uani 1 1 d . . . . .
C9 C 0.1781(3) 0.11327(19) 0.23589(15) 0.0443(4) Uani 1 1 d . . . . .
H9 H 0.081521 0.194278 0.273045 0.053 Uiso 1 1 calc R U . . .
C10 C 0.4399(3) 0.1439(2) 0.38536(16) 0.0477(4) Uani 1 1 d . . . . .
C4 C 0.5569(3) -0.2495(2) 0.05524(14) 0.0445(4) Uani 1 1 d . . . . .
C17 C 0.1633(3) 0.4323(2) 0.62121(16) 0.0494(4) Uani 1 1 d . . . . .
H17 H 0.197067 0.513861 0.658282 0.059 Uiso 1 1 calc R U . . .
C15 C -0.0929(3) 0.2691(2) 0.59808(16) 0.0498(4) Uani 1 1 d . . . . .
H15 H -0.229081 0.239900 0.621776 0.060 Uiso 1 1 calc R U . . .
C18 C 0.3167(3) 0.3511(2) 0.53407(16) 0.0457(4) Uani 1 1 d . . . . .
H18 H 0.455951 0.377286 0.513950 0.055 Uiso 1 1 calc R U . . .
C16 C -0.0411(3) 0.3898(2) 0.65210(15) 0.0473(4) Uani 1 1 d . . . . .
C12 C 0.7660(3) -0.3569(3) 0.05766(19) 0.0613(5) Uani 1 1 d . . . . .
H12A H 0.842387 -0.375873 -0.022520 0.092 Uiso 1 1 calc R U . . .
H12B H 0.731080 -0.446924 0.091337 0.092 Uiso 1 1 calc R U . . .
H12C H 0.859528 -0.317116 0.105730 0.092 Uiso 1 1 calc R U . . .

loop_
_atom_site_aniso_label
_atom_site_aniso_U_11
_atom_site_aniso_U_22
_atom_site_aniso_U_33
_atom_site_aniso_U_23
_atom_site_aniso_U_13
_atom_site_aniso_U_12
Cl19 0.0693(3) 0.0774(4) 0.0469(3) -0.0093(2) 0.0004(2) -0.0049(3)
N5 0.0482(8) 0.0536(8) 0.0411(7) -0.0073(6) -0.0110(6) -0.0002(6)
N6 0.0433(7) 0.0558(8) 0.0421(7) -0.0077(6) -0.0164(6) -0.0011(6)
N8 0.0403(7) 0.0524(8) 0.0433(7) -0.0056(6) -0.0158(5) -0.0006(6)
C1 0.0388(8) 0.0475(8) 0.0400(8) -0.0036(6) -0.0117(6) -0.0082(6)
O11 0.0398(7) 0.1068(13) 0.0939(12) -0.0469(10) -0.0221(7) -0.0051(7)
C3 0.0359(7) 0.0463(8) 0.0366(7) -0.0003(6) -0.0081(5) -0.0054(6)
C2 0.0336(7) 0.0522(9) 0.0398(8) -0.0010(6) -0.0113(6) -0.0054(6)
C14 0.0488(9) 0.0452(8) 0.0487(9) -0.0019(7) -0.0165(7) -0.0145(7)
C7 0.0368(7) 0.0466(8) 0.0367(7) -0.0016(6) -0.0103(6) -0.0063(6)
C13 0.0434(8) 0.0439(8) 0.0401(8) -0.0002(6) -0.0165(6) -0.0083(6)
C9 0.0407(8) 0.0471(8) 0.0452(8) -0.0067(6) -0.0139(6) -0.0014(6)
C10 0.0415(8) 0.0534(9) 0.0508(9) -0.0081(7) -0.0175(7) -0.0069(7)
C4 0.0434(8) 0.0518(9) 0.0368(8) -0.0032(6) -0.0081(6) -0.0028(7)
C17 0.0596(10) 0.0481(9) 0.0444(9) -0.0053(7) -0.0150(7) -0.0139(8)
C15 0.0473(9) 0.0594(10) 0.0467(9) 0.0044(7) -0.0105(7) -0.0172(8)
C18 0.0460(8) 0.0494(9) 0.0467(9) -0.0022(7) -0.0136(7) -0.0164(7)
C16 0.0539(9) 0.0520(9) 0.0361(8) 0.0015(7) -0.0107(6) -0.0063(7)
C12 0.0556(11) 0.0686(12) 0.0528(10) -0.0123(9) -0.0162(8) 0.0150(9)

_geom_special_details            
;
 All esds (except the esd in the dihedral angle between two l.s. planes)
 are estimated using the full covariance matrix.  The cell esds are taken
 into account individually in the estimation of esds in distances, angles
 and torsion angles; correlations between esds in cell parameters are only
 used when they are defined by crystal symmetry.  An approximate (isotropic)
 treatment of cell esds is used for estimating esds involving l.s. planes.
;

loop_
_geom_bond_atom_site_label_1
_geom_bond_atom_site_label_2
_geom_bond_distance
_geom_bond_site_symmetry_2
_geom_bond_publ_flag
Cl19 C16 1.7347(18) . ?
N5 C4 1.320(2) . ?
N5 N6 1.373(2) . ?
N6 C7 1.348(2) . ?
N6 H6 0.8600 . ?
N8 C9 1.333(2) . ?
N8 C7 1.343(2) . ?
C1 C2 1.391(2) . ?
C1 C9 1.412(2) . ?
C1 C10 1.491(2) . ?
O11 C10 1.215(2) . ?
C3 C2 1.389(2) . ?
C3 C7 1.411(2) . ?
C3 C4 1.428(2) . ?
C2 H2 0.9300 . ?
C14 C15 1.382(3) . ?
C14 C13 1.388(3) . ?
C14 H14 0.9300 . ?
C13 C18 1.394(2) . ?
C13 C10 1.492(2) . ?
C9 H9 0.9300 . ?
C4 C12 1.486(2) . ?
C17 C16 1.383(3) . ?
C17 C18 1.384(3) . ?
C17 H17 0.9300 . ?
C15 C16 1.376(3) . ?
C15 H15 0.9300 . ?
C18 H18 0.9300 . ?
C12 H12A 0.9600 . ?
C12 H12B 0.9600 . ?
C12 H12C 0.9600 . ?

loop_
_geom_angle_atom_site_label_1
_geom_angle_atom_site_label_2
_geom_angle_atom_site_label_3
_geom_angle
_geom_angle_site_symmetry_1
_geom_angle_site_symmetry_3
_geom_angle_publ_flag
C4 N5 N6 106.61(14) . . ?
C7 N6 N5 111.49(13) . . ?
C7 N6 H6 124.3 . . ?
N5 N6 H6 124.3 . . ?
C9 N8 C7 114.04(13) . . ?
C2 C1 C9 119.47(14) . . ?
C2 C1 C10 118.60(14) . . ?
C9 C1 C10 121.79(15) . . ?
C2 C3 C7 117.66(15) . . ?
C2 C3 C4 137.91(15) . . ?
C7 C3 C4 104.39(14) . . ?
C3 C2 C1 117.48(14) . . ?
C3 C2 H2 121.3 . . ?
C1 C2 H2 121.3 . . ?
C15 C14 C13 120.63(16) . . ?
C15 C14 H14 119.7 . . ?
C13 C14 H14 119.7 . . ?
N8 C7 N6 126.65(14) . . ?
N8 C7 C3 126.52(14) . . ?
N6 C7 C3 106.84(14) . . ?
C14 C13 C18 118.63(16) . . ?
C14 C13 C10 122.31(15) . . ?
C18 C13 C10 118.99(15) . . ?
N8 C9 C1 124.80(15) . . ?
N8 C9 H9 117.6 . . ?
C1 C9 H9 117.6 . . ?
O11 C10 C1 119.87(16) . . ?
O11 C10 C13 119.40(16) . . ?
C1 C10 C13 120.71(14) . . ?
N5 C4 C3 110.67(15) . . ?
N5 C4 C12 121.24(16) . . ?
C3 C4 C12 128.09(16) . . ?
C16 C17 C18 118.71(16) . . ?
C16 C17 H17 120.6 . . ?
C18 C17 H17 120.6 . . ?
C16 C15 C14 119.62(17) . . ?
C16 C15 H15 120.2 . . ?
C14 C15 H15 120.2 . . ?
C17 C18 C13 121.15(16) . . ?
C17 C18 H18 119.4 . . ?
C13 C18 H18 119.4 . . ?
C15 C16 C17 121.20(17) . . ?
C15 C16 Cl19 119.18(14) . . ?
C17 C16 Cl19 119.61(14) . . ?
C4 C12 H12A 109.5 . . ?
C4 C12 H12B 109.5 . . ?
H12A C12 H12B 109.5 . . ?
C4 C12 H12C 109.5 . . ?
H12A C12 H12C 109.5 . . ?
H12B C12 H12C 109.5 . . ?

loop_
_geom_torsion_atom_site_label_1
_geom_torsion_atom_site_label_2
_geom_torsion_atom_site_label_3
_geom_torsion_atom_site_label_4
_geom_torsion
_geom_torsion_site_symmetry_1
_geom_torsion_site_symmetry_2
_geom_torsion_site_symmetry_3
_geom_torsion_site_symmetry_4
_geom_torsion_publ_flag
C4 N5 N6 C7 0.6(2) . . . . ?
C7 C3 C2 C1 2.2(2) . . . . ?
C4 C3 C2 C1 179.64(19) . . . . ?
C9 C1 C2 C3 -1.2(2) . . . . ?
C10 C1 C2 C3 -176.98(15) . . . . ?
C9 N8 C7 N6 -179.81(17) . . . . ?
C9 N8 C7 C3 -0.2(3) . . . . ?
N5 N6 C7 N8 179.43(16) . . . . ?
N5 N6 C7 C3 -0.2(2) . . . . ?
C2 C3 C7 N8 -1.6(3) . . . . ?
C4 C3 C7 N8 -179.83(16) . . . . ?
C2 C3 C7 N6 178.01(15) . . . . ?
C4 C3 C7 N6 -0.19(18) . . . . ?
C15 C14 C13 C18 -1.2(3) . . . . ?
C15 C14 C13 C10 175.87(16) . . . . ?
C7 N8 C9 C1 1.5(3) . . . . ?
C2 C1 C9 N8 -0.8(3) . . . . ?
C10 C1 C9 N8 174.88(17) . . . . ?
C2 C1 C10 O11 24.2(3) . . . . ?
C9 C1 C10 O11 -151.5(2) . . . . ?
C2 C1 C10 C13 -154.44(17) . . . . ?
C9 C1 C10 C13 29.9(3) . . . . ?
C14 C13 C10 O11 -147.8(2) . . . . ?
C18 C13 C10 O11 29.2(3) . . . . ?
C14 C13 C10 C1 30.8(3) . . . . ?
C18 C13 C10 C1 -152.18(17) . . . . ?
N6 N5 C4 C3 -0.7(2) . . . . ?
N6 N5 C4 C12 178.65(18) . . . . ?
C2 C3 C4 N5 -177.07(19) . . . . ?
C7 C3 C4 N5 0.6(2) . . . . ?
C2 C3 C4 C12 3.7(4) . . . . ?
C7 C3 C4 C12 -178.72(19) . . . . ?
C13 C14 C15 C16 2.8(3) . . . . ?
C16 C17 C18 C13 1.5(3) . . . . ?
C14 C13 C18 C17 -1.0(3) . . . . ?
C10 C13 C18 C17 -178.12(15) . . . . ?
C14 C15 C16 C17 -2.2(3) . . . . ?
C14 C15 C16 Cl19 176.88(14) . . . . ?
C18 C17 C16 C15 0.1(3) . . . . ?
C18 C17 C16 Cl19 -178.99(13) . . . . ?

_refine_diff_density_max         0.241
_refine_diff_density_min         -0.337
_refine_diff_density_rms         0.062

_shelx_res_file                  
;
TITL
    2023Uniandes_Cu_39_CCE114-JC_auto.res
    created by SHELXL-2018/3 at 12:02:50 on 27-May-2024
CELL 1.54184 6.16243 9.23676 11.26777 89.9608 81.9873 79.9547
ZERR 2 0.00038 0.00089 0.00093 0.0072 0.006 0.0065
LATT 1
SFAC C H Cl N O
UNIT 28 20 2 6 2
LIST 4 ! automatically inserted. Change 6 to 4 for CHECKCIF!!
L.S. 20
PLAN  20
FMAP 2
TEMP 25
SIZE 0.21 0.19 0.18
BOND $H
HTAB
ACTA
CONF
WGHT    0.076300    0.127000
FVAR       9.21826
CL19  3   -0.237951    0.491400    0.759375    11.00000    0.06927    0.07743 =
         0.04695   -0.00929    0.00040   -0.00490
N5    4    0.426617   -0.259684   -0.026825    11.00000    0.04821    0.05356 =
         0.04107   -0.00733   -0.01100   -0.00020
N6    4    0.247652   -0.147431   -0.002464    11.00000    0.04329    0.05581 =
         0.04205   -0.00771   -0.01642   -0.00111
AFIX  43
H6    2    0.138397   -0.131362   -0.043391    11.00000   -1.20000
AFIX   0
N8    4    0.119343    0.052787    0.140563    11.00000    0.04031    0.05238 =
         0.04325   -0.00563   -0.01580   -0.00063
C1    1    0.376159    0.063352    0.284614    11.00000    0.03878    0.04745 =
         0.04003   -0.00358   -0.01174   -0.00821
O11   5    0.635120    0.137008    0.395452    11.00000    0.03977    0.10680 =
         0.09391   -0.04691   -0.02209   -0.00508
C3    1    0.465447   -0.127441    0.135287    11.00000    0.03586    0.04635 =
         0.03661   -0.00027   -0.00805   -0.00538
C2    1    0.523936   -0.058571    0.232656    11.00000    0.03362    0.05224 =
         0.03978   -0.00097   -0.01125   -0.00538
AFIX  43
H2    2    0.656862   -0.092686    0.261997    11.00000   -1.20000
AFIX   0
C14   1    0.058578    0.191661    0.508419    11.00000    0.04883    0.04518 =
         0.04868   -0.00187   -0.01648   -0.01452
AFIX  43
H14   2    0.021212    0.112693    0.469468    11.00000   -1.20000
AFIX   0
C7    1    0.264662   -0.065520    0.093691    11.00000    0.03675    0.04656 =
         0.03665   -0.00156   -0.01031   -0.00633
C13   1    0.266047    0.230590    0.475926    11.00000    0.04339    0.04392 =
         0.04011   -0.00018   -0.01649   -0.00833
C9    1    0.178077    0.113265    0.235892    11.00000    0.04067    0.04711 =
         0.04517   -0.00673   -0.01391   -0.00142
AFIX  43
H9    2    0.081521    0.194278    0.273045    11.00000   -1.20000
AFIX   0
C10   1    0.439887    0.143928    0.385358    11.00000    0.04145    0.05342 =
         0.05078   -0.00812   -0.01747   -0.00687
C4    1    0.556893   -0.249502    0.055243    11.00000    0.04343    0.05177 =
         0.03681   -0.00325   -0.00805   -0.00277
C17   1    0.163317    0.432278    0.621212    11.00000    0.05958    0.04813 =
         0.04437   -0.00532   -0.01498   -0.01392
AFIX  43
H17   2    0.197067    0.513861    0.658282    11.00000   -1.20000
AFIX   0
C15   1   -0.092904    0.269132    0.598079    11.00000    0.04732    0.05938 =
         0.04669    0.00439   -0.01048   -0.01719
AFIX  43
H15   2   -0.229081    0.239900    0.621776    11.00000   -1.20000
AFIX   0
C18   1    0.316681    0.351057    0.534074    11.00000    0.04602    0.04945 =
         0.04668   -0.00222   -0.01358   -0.01637
AFIX  43
H18   2    0.455951    0.377286    0.513950    11.00000   -1.20000
AFIX   0
C16   1   -0.041136    0.389758    0.652098    11.00000    0.05392    0.05202 =
         0.03605    0.00148   -0.01068   -0.00627
C12   1    0.765974   -0.356853    0.057661    11.00000    0.05562    0.06859 =
         0.05276   -0.01226   -0.01621    0.01501
AFIX 137
H12A  2    0.842387   -0.375873   -0.022520    11.00000   -1.50000
H12B  2    0.731080   -0.446924    0.091337    11.00000   -1.50000
H12C  2    0.859528   -0.317116    0.105730    11.00000   -1.50000
AFIX   0
HKLF 4


REM
REM wR2 = 0.1327, GooF = S = 1.039, Restrained GooF = 1.039 for all data
REM R1 = 0.0469 for 2295 Fo > 4sig(Fo) and 0.0528 for all 2574 data
REM 173 parameters refined using 0 restraints

END

WGHT      0.0764      0.1270

REM Instructions for potential hydrogen bonds
EQIV $1 -x, -y, -z
HTAB N6 N8_$1
EQIV $2 x+1, y-1, z-1
HTAB C12 Cl19_$2

REM Highest difference peak  0.241,  deepest hole -0.337,  1-sigma level  0.062
Q1    1   0.7807 -0.3875  0.1416  11.00000  0.05    0.24
Q2    1   0.7600 -0.4547  0.0058  11.00000  0.05    0.24
Q3    1   0.9061 -0.3148  0.0188  11.00000  0.05    0.20
Q4    1   0.3935 -0.0975  0.1199  11.00000  0.05    0.20
Q5    1   0.6121  0.2137  0.3458  11.00000  0.05    0.18
Q6    1  -0.2150  0.4009  0.7821  11.00000  0.05    0.17
Q7    1   0.4364  0.0580  0.0407  11.00000  0.05    0.17
Q8    1   0.5000  0.0000  0.0000  10.50000  0.05    0.16
Q9    1   0.5127 -0.1919  0.1073  11.00000  0.05    0.16
Q10   1  -0.4666  0.1460  0.6019  11.00000  0.05    0.16
Q11   1   0.5147  0.0052  0.4665  11.00000  0.05    0.16
Q12   1   0.1729  0.2013  0.5040  11.00000  0.05    0.16
Q13   1   0.8854 -0.5528 -0.0836  11.00000  0.05    0.15
Q14   1   0.1244  0.5682  0.5334  11.00000  0.05    0.15
Q15   1  -0.4261  0.7083  0.7715  11.00000  0.05    0.15
Q16   1   0.5859  0.1110  0.4283  11.00000  0.05    0.15
Q17   1  -0.4469  0.6812  0.7422  11.00000  0.05    0.15
Q18   1   0.0370  0.1152  0.1034  11.00000  0.05    0.14
Q19   1  -0.1859  0.4874  0.8590  11.00000  0.05    0.14
Q20   1   0.5182  0.0538  0.5365  11.00000  0.05    0.14
;
_shelx_res_checksum              71901
